# Supplementary material for: (S)-2-(2-Pyrrolidinio)-1H-benzimidazol-3-ium dichloride monohydrate
Source: Acta Crystallogr Sect E Struct Rep Online. 2009 May 23;65(Pt 6):o1392. doi: 10.1107/S1600536809019084 (PMC2969638; doi:10.1107/S1600536809019084)
Supplement: Supplementary file 2 [file e-65-o1392-Isup2.hkl]

# 
# h,k,l, Fc-squared, Fo-squared, sigma(Fo-squared) and status flag 
# 
data_I 
_shelx_title ' 2                      R =  New: P-1' 
_shelx_refln_list_code          4 
_shelx_F_calc_maximum      137.73 
_exptl_crystal_F_000       292.00 
_reflns_d_resolution_high  0.7701 
 
loop_ 
 _symmetry_equiv_pos_as_xyz 
 'x, y, z' 
 '-x, -y, -z' 
 
_cell_length_a     7.4930 
_cell_length_b     9.7385 
_cell_length_c     9.9370 
_cell_angle_alpha  99.230 
_cell_angle_beta   95.730 
_cell_angle_gamma 106.270 
 
_shelx_F_squared_multiplier     1.000 
 
loop_ 
 _refln_index_h 
 _refln_index_k 
 _refln_index_l 
 _refln_F_squared_calc 
 _refln_F_squared_meas 
 _refln_F_squared_sigma 
 _refln_observed_status 
   2   0   0    18968.74    20670.32    734.96 o 
   3   0   0     2959.60     2917.98     57.99 o 
   4   0   0     1754.62     1769.45     39.89 o 
   5   0   0      479.10      454.56     16.29 o 
   6   0   0        1.81        6.43      1.29 o 
   7   0   0       52.00       51.98      2.95 o 
   8   0   0       17.34       24.00      2.80 o 
   9   0   0        0.01        1.44      1.49 o 
  -9   1   0       10.08       16.79      4.44 o 
  -8   1   0       28.88       37.02      2.96 o 
  -7   1   0       30.81       35.73      2.25 o 
  -6   1   0       48.11       56.41      2.56 o 
  -5   1   0       11.70       16.01      1.12 o 
  -4   1   0      211.12      215.31      5.75 o 
  -3   1   0       25.25       43.06      2.67 o 
  -2   1   0        1.56        5.20      1.15 o 
  -1   1   0      833.17      721.29      4.78 o 
   1   1   0     1387.72     1312.62     10.89 o 
   2   1   0     3291.69     2939.21    138.95 o 
   3   1   0      330.91      328.39      8.14 o 
   4   1   0      869.52     1004.02     37.40 o 
   5   1   0       34.68       39.56      3.73 o 
   6   1   0      293.55      290.52      9.74 o 
   7   1   0       28.24       33.54      3.18 o 
   8   1   0        6.69        5.69      2.18 o 
  -9   2   0        7.29        7.64      2.45 o 
  -8   2   0        7.51       10.38      1.97 o 
  -7   2   0       21.81       19.13      1.52 o 
  -6   2   0       28.55       26.41      1.75 o 
  -5   2   0      119.58      104.20      3.09 o 
  -4   2   0      207.05      243.86      5.19 o 
  -3   2   0      185.02      187.00      3.30 o 
  -2   2   0     4366.67     4708.91     71.81 o 
  -1   2   0      336.82      322.06      3.87 o 
   0   2   0     1315.53     1391.79     21.22 o 
   1   2   0     1290.67     1389.18     17.59 o 
   2   2   0      516.82      528.85     13.00 o 
   3   2   0        4.89        4.08      0.63 o 
   4   2   0       10.45       15.24      0.87 o 
   5   2   0        0.70        2.37      0.60 o 
   6   2   0        0.68        1.04      1.63 o 
   7   2   0       18.81       22.07      2.82 o 
   8   2   0        0.17        1.97      2.00 o 
  -9   3   0       25.01       25.37      3.58 o 
  -8   3   0       24.95       22.74      3.25 o 
  -7   3   0        2.76        4.99      0.97 o 
  -6   3   0      122.32      114.64      4.11 o 
  -5   3   0        4.77        4.49      0.92 o 
  -4   3   0        3.78        6.46      1.30 o 
  -3   3   0      449.98      472.57      7.45 o 
  -2   3   0      359.47      329.70      4.50 o 
  -1   3   0     1006.07      960.78     24.11 o 
   0   3   0     1126.16     1154.51     17.85 o 
   1   3   0      422.28      410.21      8.43 o 
   2   3   0     1060.04     1032.95     14.88 o 
   3   3   0      104.68      101.39      2.06 o 
   4   3   0      125.47      111.98      4.66 o 
   5   3   0       10.50       17.92      3.52 o 
   6   3   0       46.46       45.72      3.79 o 
   7   3   0        3.71        0.91      1.34 o 
   8   3   0        0.01       -1.17      2.55 o 
  -9   4   0        1.32        1.32      1.68 o 
  -8   4   0        0.26        1.22      1.46 o 
  -7   4   0        9.08        9.31      1.15 o 
  -6   4   0       40.64       42.34      2.76 o 
  -5   4   0        0.25        3.40      0.54 o 
  -4   4   0        7.49       10.00      0.49 o 
  -3   4   0      216.91      223.32      6.85 o 
  -2   4   0        1.15        2.54      0.91 o 
  -1   4   0       69.91       78.45      1.84 o 
   0   4   0      420.21      435.12      7.76 o 
   1   4   0        5.83        2.48      0.29 o 
   2   4   0        3.86        3.19      0.45 o 
   3   4   0      124.29      119.64      4.94 o 
   4   4   0       25.28       29.65      2.65 o 
   5   4   0        6.87        9.30      1.61 o 
   6   4   0       46.36       53.53      4.27 o 
   7   4   0        0.34       -0.28      1.22 o 
  -9   5   0        0.08        0.76      1.71 o 
  -8   5   0       27.14       32.45      5.96 o 
  -7   5   0        4.29        2.28      1.30 o 
  -6   5   0        3.51        3.36      1.22 o 
  -5   5   0      191.65      171.68      3.71 o 
  -4   5   0      219.53      226.32      4.30 o 
  -3   5   0      218.34      179.57      9.53 o 
  -2   5   0     1555.36     1586.62     44.83 o 
  -1   5   0       22.38       27.38      1.02 o 
   0   5   0     1944.52     1929.51     65.97 o 
   1   5   0      200.04      196.43      4.22 o 
   2   5   0      251.74      267.26      9.20 o 
   3   5   0      322.47      298.58     11.24 o 
   4   5   0       11.49       15.45      1.94 o 
   5   5   0       26.62       26.67      2.63 o 
   6   5   0       14.95       20.01      2.99 o 
   7   5   0        0.74        0.26      1.37 o 
  -9   6   0       24.67       33.75      4.00 o 
  -8   6   0       23.40       30.96      3.36 o 
  -7   6   0       60.82       53.01      3.82 o 
  -6   6   0       53.96       56.04      3.45 o 
  -5   6   0        0.04        1.65      0.94 o 
  -4   6   0      178.59      189.17      8.07 o 
  -3   6   0       27.60       35.09      3.06 o 
  -2   6   0       12.11       15.71      1.41 o 
  -1   6   0       10.19        9.87      0.76 o 
   0   6   0      103.90      101.82      8.26 o 
   1   6   0        1.93        1.63      0.49 o 
   2   6   0       33.55       34.17      2.41 o 
   3   6   0       38.26       42.55      4.01 o 
   4   6   0       24.53       27.27      3.03 o 
   5   6   0       36.76       38.56      3.54 o 
   6   6   0        0.12        1.73      1.76 o 
  -9   7   0        1.74       -1.46      1.71 o 
  -8   7   0       44.30       48.69      4.52 o 
  -7   7   0       83.95       80.44      5.09 o 
  -6   7   0       22.42       26.62      2.51 o 
  -5   7   0      238.78      231.70      9.92 o 
  -4   7   0       29.53       31.54      4.28 o 
  -3   7   0      189.74      168.91      7.49 o 
  -2   7   0      257.37      250.81      6.57 o 
  -1   7   0       28.01       27.56      1.36 o 
   0   7   0       93.53      100.99      3.20 o 
   1   7   0       48.72       41.59      1.53 o 
   2   7   0       22.02       24.46      2.22 o 
   3   7   0       15.16       16.54      4.60 o 
   4   7   0        5.81       10.00      4.39 o 
   5   7   0       12.25       15.83      4.23 o 
   6   7   0        1.04       -1.43      1.84 o 
  -8   8   0        5.59        6.13      2.03 o 
  -7   8   0        7.43        9.40      1.99 o 
  -6   8   0       26.60       29.45      2.91 o 
  -5   8   0        8.79       11.06      1.76 o 
  -4   8   0       10.43       10.37      1.61 o 
  -3   8   0       69.29       65.25      4.23 o 
  -2   8   0       32.80       31.81      1.59 o 
  -1   8   0        0.67        2.41      0.79 o 
   0   8   0      119.64      109.34      6.43 o 
   1   8   0        1.57        1.08      2.49 o 
   2   8   0       49.67       50.27      4.01 o 
   3   8   0        0.20       -0.67      1.34 o 
   4   8   0       19.54       21.98      3.19 o 
   5   8   0        0.00       -2.03      3.14 o 
  -8   9   0        1.31        1.51      1.68 o 
  -7   9   0        1.97        9.37      3.95 o 
  -6   9   0        2.31        8.53      1.88 o 
  -5   9   0        0.05        1.90      1.46 o 
  -4   9   0        0.45        1.47      3.09 o 
  -3   9   0        1.51        1.40      1.34 o 
  -2   9   0        0.06        0.04      0.62 o 
  -1   9   0       12.12       10.99      1.49 o 
   0   9   0        0.09        0.27      2.98 o 
   1   9   0        7.40        9.82      2.05 o 
   2   9   0       16.79       17.76      3.95 o 
   3   9   0       12.90       15.21      2.71 o 
   4   9   0        9.25       12.04      3.11 o 
  -7  10   0       12.65       19.81      3.38 o 
  -6  10   0       38.20       36.68      7.80 o 
  -5  10   0      115.77      120.42      7.31 o 
  -4  10   0       11.80       14.43      3.03 o 
  -3  10   0       87.54       90.01      5.43 o 
  -2  10   0       22.72       22.84      2.74 o 
  -1  10   0       30.53       33.30      3.28 o 
   0  10   0       32.20       31.53      4.88 o 
   1  10   0        0.93        0.70      1.35 o 
   2  10   0       15.66       17.44      2.81 o 
   3  10   0        3.41        4.42      2.11 o 
  -6  11   0        4.61       11.05      3.06 o 
  -5  11   0        5.13        4.27      2.33 o 
  -4  11   0        0.12       -1.45      1.49 o 
  -3  11   0        1.57        3.07      1.37 o 
  -2  11   0        8.54       13.62      2.33 o 
  -1  11   0        0.04        0.51      1.14 o 
   0  11   0        1.17        0.98      1.30 o 
   1  11   0        7.58       14.42      3.07 o 
  -5  12   0       41.91       43.93      4.58 o 
  -4  12   0        4.79        4.11      1.88 o 
  -3  12   0       26.92       37.82      5.96 o 
  -2  12   0       10.58       14.52      4.33 o 
  -1  12   0        0.01        1.63      2.28 o 
   0 -12   1        0.61        0.54      2.17 o 
   1 -12   1        2.79        7.91      3.14 o 
   2 -12   1        0.60        1.73      2.38 o 
   3 -12   1        4.04        4.66      2.82 o 
   4 -12   1        0.11        0.35      1.38 o 
   5 -12   1        0.60        1.63      1.95 o 
  -2 -11   1        4.24        4.97      2.11 o 
  -1 -11   1        7.61        9.30      3.52 o 
   0 -11   1       17.24       15.41      2.57 o 
   1 -11   1       16.39       12.79      3.36 o 
   2 -11   1       19.48       22.00      2.79 o 
   3 -11   1        3.10        4.40      1.64 o 
   4 -11   1       17.25       20.72      3.04 o 
   5 -11   1        2.68        5.50      2.17 o 
   6 -11   1        2.67        3.92      2.22 o 
  -3 -10   1        3.08        3.10      1.93 o 
  -2 -10   1        3.47        4.69      2.06 o 
  -1 -10   1        0.61        1.11      1.34 o 
   0 -10   1        9.69       13.12      2.24 o 
   1 -10   1       23.56       26.44      2.00 o 
   2 -10   1       12.48        8.82      1.47 o 
   3 -10   1       11.83       16.29      4.28 o 
   4 -10   1        3.66        4.85      1.64 o 
   5 -10   1        3.86        0.77      1.38 o 
   6 -10   1        0.86        1.76      2.60 o 
   7 -10   1        5.39        4.55      2.20 o 
  -4  -9   1        6.99        6.07      2.34 o 
  -3  -9   1        3.76        3.29      1.88 o 
  -2  -9   1       21.67       19.51      2.71 o 
  -1  -9   1       15.42       16.96      2.26 o 
   0  -9   1       33.59       31.94      2.79 o 
   1  -9   1       93.78       84.13      3.25 o 
   2  -9   1        0.63       -0.06      0.65 o 
   3  -9   1       91.00       67.47      3.87 o 
   4  -9   1       26.31       28.02      2.76 o 
   5  -9   1       18.05       15.42      4.82 o 
   6  -9   1        7.92       12.36      3.36 o 
   7  -9   1        0.23       -0.27      1.84 o 
   8  -9   1        0.01       -0.40      1.60 o 
  -5  -8   1        0.03        1.57      1.64 o 
  -4  -8   1        9.83       10.54      2.55 o 
  -3  -8   1       25.29       26.45      3.95 o 
  -2  -8   1        2.76        4.29      1.45 o 
  -1  -8   1      312.73      321.04     14.12 o 
   0  -8   1       27.84       30.72      1.82 o 
   1  -8   1      308.44      321.51     10.90 o 
   2  -8   1      521.56      511.77     16.91 o 
   3  -8   1       78.81       76.51      2.94 o 
   4  -8   1      440.85      427.64     16.55 o 
   5  -8   1      108.41       97.22     11.54 o 
   6  -8   1      174.22      160.34      8.93 o 
   7  -8   1      141.54      139.38      8.92 o 
   8  -8   1        0.40        3.53      1.77 o 
  -6  -7   1        0.04        0.01      1.48 o 
  -5  -7   1       10.96       20.51      3.17 o 
  -4  -7   1        0.58        7.66      2.44 o 
  -3  -7   1        0.87        7.24      2.65 o 
  -2  -7   1       10.97       11.36      1.95 o 
  -1  -7   1        0.36        0.54      0.84 o 
   0  -7   1        7.26        8.86      1.18 o 
   1  -7   1        0.58        2.77      1.80 o 
   2  -7   1       16.04       22.13      1.41 o 
   3  -7   1       23.28       25.44      1.67 o 
   4  -7   1        2.11        4.53      0.99 o 
   5  -7   1       60.88       59.98      3.74 o 
   6  -7   1       33.62       32.83      2.95 o 
   7  -7   1        0.04       -0.27      1.52 o 
   8  -7   1       61.51       62.36      5.55 o 
   9  -7   1        7.30        5.33      2.34 o 
  -6  -6   1       23.60       25.24      3.33 o 
  -5  -6   1        0.49        0.37      1.63 o 
  -4  -6   1       34.41       35.58      3.07 o 
  -3  -6   1       76.33       69.20      4.23 o 
  -2  -6   1       48.39       53.84      2.96 o 
  -1  -6   1       85.17       78.47      3.34 o 
   0  -6   1      112.25      109.08      3.02 o 
   1  -6   1      129.08      112.34      6.80 o 
   2  -6   1       89.65       86.78      4.52 o 
   3  -6   1       92.33       97.52      3.82 o 
   4  -6   1      176.45      155.16      7.00 o 
   5  -6   1       71.25       71.24      2.15 o 
   6  -6   1        0.36        2.33      1.46 o 
   7  -6   1       50.65       46.89      3.57 o 
   8  -6   1        1.68        2.45      1.51 o 
   9  -6   1        3.79        6.10      2.34 o 
  -7  -5   1        2.15        3.14      3.25 o 
  -6  -5   1        0.02       -0.28      1.14 o 
  -5  -5   1        0.01       -0.24      0.94 o 
  -4  -5   1       12.82       14.02      1.95 o 
  -3  -5   1        2.84        3.92      1.06 o 
  -2  -5   1        0.44        6.21      3.95 o 
  -1  -5   1      170.83      158.06      7.32 o 
   0  -5   1       53.07       77.62      2.26 o 
   1  -5   1      466.15      486.22      9.99 o 
   2  -5   1      168.73      187.81      7.58 o 
   3  -5   1      272.85      273.58      8.13 o 
   4  -5   1      343.98      337.02     15.98 o 
   5  -5   1      155.27      156.78      6.11 o 
   6  -5   1       79.38       73.82      4.06 o 
   7  -5   1        3.39        8.86      1.61 o 
   8  -5   1       36.92       33.37      3.48 o 
   9  -5   1        0.53       -1.41      1.84 o 
  -7  -4   1        1.16       -0.52      1.33 o 
  -6  -4   1        2.31        1.88      1.40 o 
  -5  -4   1        0.58        0.95      1.06 o 
  -4  -4   1       16.72       15.74      5.53 o 
  -3  -4   1       41.49       42.86      2.33 o 
  -2  -4   1        0.17        3.28      2.65 o 
  -1  -4   1        2.25        1.95      0.46 o 
   0  -4   1      111.88      128.78      2.62 o 
   1  -4   1      504.16      552.87     10.08 o 
   2  -4   1      202.29      168.09      5.32 o 
   3  -4   1      257.58      250.36     11.70 o 
   4  -4   1       24.86       19.48      1.35 o 
   5  -4   1      544.91      571.68     18.51 o 
   6  -4   1        0.48        3.26      0.95 o 
   7  -4   1      155.17      157.68      5.87 o 
   8  -4   1       34.80       38.85      3.52 o 
   9  -4   1       19.59       18.11      3.17 o 
  -8  -3   1        0.01        2.77      1.68 o 
  -7  -3   1        7.93       12.67      2.24 o 
  -6  -3   1       56.61       54.82      3.92 o 
  -5  -3   1       37.94       37.65      2.70 o 
  -4  -3   1      262.80      231.23     13.06 o 
  -3  -3   1       39.68       33.64      1.84 o 
  -2  -3   1      470.13      426.93     11.27 o 
  -1  -3   1      712.05      682.15      5.50 o 
   0  -3   1       21.85       24.76      0.66 o 
   1  -3   1      917.95      848.06     29.52 o 
   2  -3   1     2363.23     2051.24    115.07 o 
   3  -3   1      233.88      245.24     10.18 o 
   4  -3   1      848.97      795.86     16.81 o 
   5  -3   1       91.41       87.01      2.62 o 
   6  -3   1      226.92      215.62      6.73 o 
   7  -3   1       17.53       15.22      1.40 o 
   8  -3   1        0.09        2.55      1.24 o 
   9  -3   1        4.52        3.97      2.00 o 
  -8  -2   1       35.29       41.59     10.29 o 
  -7  -2   1       60.05       59.02      4.38 o 
  -6  -2   1        5.94        9.60      3.20 o 
  -5  -2   1      258.63      286.45     21.95 o 
  -4  -2   1        5.82       10.28      1.84 o 
  -3  -2   1       29.54       31.83      2.65 o 
  -2  -2   1      315.28      260.54     12.76 o 
  -1  -2   1      291.33      326.64     12.51 o 
   0  -2   1      240.37      286.26      5.76 o 
   1  -2   1        0.07        2.23      0.50 o 
   2  -2   1       47.20       55.13      3.02 o 
   3  -2   1      398.50      360.16      6.45 o 
   4  -2   1       19.30       27.68      1.44 o 
   5  -2   1       37.88       40.50      3.16 o 
   6  -2   1      109.79      105.85      5.85 o 
   7  -2   1        0.05        3.78      1.36 o 
   8  -2   1       36.50       44.23      3.22 o 
   9  -2   1        9.23       12.57      3.25 o 
  -9  -1   1        0.16        0.49      1.76 o 
  -8  -1   1      194.13      165.49     10.89 o 
  -7  -1   1        4.23        3.33      2.06 o 
  -6  -1   1      703.38      667.70     19.26 o 
  -5  -1   1      283.00      280.11      9.75 o 
  -4  -1   1     2011.71     1964.86     60.14 o 
  -3  -1   1     1351.72     1357.88     56.23 o 
  -2  -1   1     1728.77     1713.30     25.32 o 
  -1  -1   1     1134.34     1198.15     12.25 o 
   1  -1   1       66.84      102.66      1.86 o 
   2  -1   1      767.73      767.95     11.36 o 
   3  -1   1      457.57      466.82      8.61 o 
   4  -1   1      984.13      980.74     27.34 o 
   5  -1   1      106.47      110.96      3.41 o 
   6  -1   1       32.57       32.91      1.93 o 
   7  -1   1       67.75       65.09      3.27 o 
   8  -1   1        3.89        3.36      1.21 o 
   9  -1   1        1.40        5.65      1.98 o 
  -9   0   1        0.24        3.30      1.76 o 
  -8   0   1       39.99       39.74      4.40 o 
  -7   0   1       25.12       23.29      3.02 o 
  -6   0   1      233.37      234.64      9.74 o 
  -5   0   1       44.46       43.86      3.11 o 
  -4   0   1      264.80      293.44      6.67 o 
  -3   0   1      843.91      829.73     14.89 o 
  -2   0   1     2729.41     2654.06     41.92 o 
  -1   0   1      431.05      357.48      2.92 o 
   1   0   1      713.38      642.39      6.33 o 
   2   0   1      656.45      851.39     30.40 o 
   3   0   1       75.02       86.88      3.54 o 
   4   0   1       32.26       47.72      2.44 o 
   5   0   1       16.26       18.17      1.86 o 
   6   0   1       12.18        9.88      1.33 o 
   7   0   1       12.08       10.64      1.87 o 
   8   0   1        6.60        3.14      1.61 o 
   9   0   1        1.79        2.50      1.65 o 
  -9   1   1        0.07        1.52      2.06 o 
  -8   1   1        0.36        0.12      0.93 o 
  -7   1   1        0.01        1.58      1.06 o 
  -6   1   1       54.22       52.35      2.34 o 
  -5   1   1       49.58       54.44      2.04 o 
  -4   1   1      421.79      500.77     10.58 o 
  -3   1   1      176.06      178.97      3.21 o 
  -2   1   1     2229.05     2217.84     31.54 o 
  -1   1   1      285.11      260.36      7.62 o 
   0   1   1     3176.73     2893.36     25.57 o 
   1   1   1      495.77      566.58      9.58 o 
   2   1   1      115.39       88.99      3.36 o 
   3   1   1       26.30       22.43      2.02 o 
   4   1   1        1.10        6.17      1.17 o 
   5   1   1      199.39      201.90     10.51 o 
   6   1   1        9.80       12.03      1.47 o 
   7   1   1       19.03       16.58      5.91 o 
   8   1   1        7.53        9.39      3.25 o 
  -9   2   1       30.10       31.69      3.95 o 
  -8   2   1        4.71        2.27      1.81 o 
  -7   2   1       98.44      108.12      5.29 o 
  -6   2   1      464.21      445.96     12.69 o 
  -5   2   1      295.94      308.92      7.49 o 
  -4   2   1     1414.62     1459.85     42.60 o 
  -3   2   1      409.15      422.36     14.63 o 
  -2   2   1     5110.20     5262.11    127.73 o 
  -1   2   1     1184.71     1203.79     14.23 o 
   0   2   1        0.85        3.10      1.08 o 
   1   2   1     3204.97     3451.20     80.77 o 
   2   2   1      844.54      797.27     31.10 o 
   3   2   1      201.95      209.36     11.00 o 
   4   2   1      621.03      629.48     21.06 o 
   5   2   1        0.74        1.91      0.91 o 
   6   2   1      124.86      125.46      6.31 o 
   7   2   1       11.45       11.60      2.00 o 
   8   2   1        4.08        2.98      2.00 o 
  -9   3   1        0.06       -0.33      1.68 o 
  -8   3   1        3.28        7.29      6.50 o 
  -7   3   1       24.40       29.12      1.77 o 
  -6   3   1        2.94        6.19      1.25 o 
  -5   3   1       11.16       12.37      0.99 o 
  -4   3   1       36.49       39.00      1.87 o 
  -3   3   1       65.02       70.80      1.01 o 
  -2   3   1       11.74        5.11      0.64 o 
  -1   3   1        0.80       -0.08      0.25 o 
   0   3   1     1560.40     1619.95     28.20 o 
   1   3   1        2.55        3.97      0.70 o 
   2   3   1      493.08      485.82      8.95 o 
   3   3   1      333.40      311.50      6.61 o 
   4   3   1      115.94      106.53      2.86 o 
   5   3   1       39.42       40.29      2.99 o 
   6   3   1       13.42       14.70      2.06 o 
   7   3   1        3.41        4.51      1.64 o 
   8   3   1        6.40       14.29      2.93 o 
  -9   4   1        0.02        1.13      1.45 o 
  -8   4   1       93.38       87.18      6.09 o 
  -7   4   1        1.40        2.39      2.00 o 
  -6   4   1      308.31      306.08     12.18 o 
  -5   4   1      329.58      327.77     12.25 o 
  -4   4   1      907.10      854.80     26.10 o 
  -3   4   1      640.67      583.61     16.29 o 
  -2   4   1        0.85        1.81      0.27 o 
  -1   4   1     1491.45     1322.56     99.55 o 
   0   4   1      522.51      516.19     12.21 o 
   1   4   1       22.04       13.08      2.65 o 
   2   4   1      834.53      804.38     16.26 o 
   3   4   1       59.66       54.90      2.15 o 
   4   4   1      135.03      126.55      5.75 o 
   5   4   1       67.94       70.32      5.47 o 
   6   4   1        3.64        5.07      1.74 o 
   7   4   1       16.37       18.82      6.93 o 
  -9   5   1       20.69       22.15      4.06 o 
  -8   5   1       28.14       37.48      3.96 o 
  -7   5   1      120.55      131.28     19.94 o 
  -6   5   1        1.02        7.50      4.50 o 
  -5   5   1      227.77      236.78      8.94 o 
  -4   5   1      177.11      148.21      5.48 o 
  -3   5   1      351.18      340.64      7.46 o 
  -2   5   1      138.52      123.08      3.53 o 
  -1   5   1       38.21       49.13      1.62 o 
   0   5   1      131.58      126.73      3.03 o 
   1   5   1      157.47      169.22      3.96 o 
   2   5   1        0.15        0.25      0.37 o 
   3   5   1        0.66        1.26      0.91 o 
   4   5   1       18.71       15.45      1.93 o 
   5   5   1        0.73        1.00      1.12 o 
   6   5   1        0.00       -0.76      1.22 o 
   7   5   1       10.47       10.96      2.99 o 
  -9   6   1       14.45       14.51      3.17 o 
  -8   6   1       28.48       29.39      5.20 o 
  -7   6   1        1.33        2.53      1.40 o 
  -6   6   1      225.04      222.13     10.07 o 
  -5   6   1       26.93       26.01      2.16 o 
  -4   6   1       76.98       75.85      3.87 o 
  -3   6   1      567.62      553.64     10.58 o 
  -2   6   1        3.78        3.32      2.93 o 
  -1   6   1      313.16      307.04      7.16 o 
   0   6   1      523.35      500.96     16.38 o 
   1   6   1       75.88       71.86      2.70 o 
   2   6   1      389.02      389.13     15.25 o 
   3   6   1        1.72        0.40      0.91 o 
   4   6   1      112.54      114.14      6.97 o 
   5   6   1       17.91       14.82      2.34 o 
   6   6   1       17.23       13.46      2.48 o 
  -9   7   1        5.77       11.25      3.30 o 
  -8   7   1       30.23       29.47      4.06 o 
  -7   7   1        6.39        5.63      2.38 o 
  -6   7   1      222.17      209.65     10.73 o 
  -5   7   1        0.87        0.73      1.02 o 
  -4   7   1      327.47      302.79     17.34 o 
  -3   7   1      151.76      144.04      6.73 o 
  -2   7   1      269.32      227.35     21.12 o 
  -1   7   1       43.92       40.88      2.29 o 
   0   7   1        0.34        5.92      1.98 o 
   1   7   1       29.83       28.21      1.47 o 
   2   7   1        0.14        0.81      1.07 o 
   3   7   1       12.31       17.18      2.98 o 
   4   7   1        1.81        2.76      1.69 o 
   5   7   1        3.88        0.84      1.33 o 
  -8   8   1        7.41        8.07      2.36 o 
  -7   8   1        0.54        3.48      1.84 o 
  -6   8   1       30.80       33.84      3.41 o 
  -5   8   1        2.86        4.77      2.28 o 
  -4   8   1       26.68       26.25      2.41 o 
  -3   8   1        1.91        2.33      1.07 o 
  -2   8   1      178.37      157.28      5.04 o 
  -1   8   1        1.67        2.74      1.04 o 
   0   8   1      181.57      177.32      7.06 o 
   1   8   1       21.70       29.94      2.71 o 
   2   8   1       79.70       93.42      6.19 o 
   3   8   1       16.74       21.15      2.75 o 
   4   8   1       12.83       12.15      2.59 o 
  -8   9   1       11.16       10.23      2.76 o 
  -7   9   1       27.48       31.17      3.70 o 
  -6   9   1       92.93       88.69      6.20 o 
  -5   9   1        2.52        4.39      1.65 o 
  -4   9   1      208.45      194.14      9.98 o 
  -3   9   1       42.15       39.35      2.98 o 
  -2   9   1       38.95       36.12      1.90 o 
  -1   9   1      106.58       98.94      6.82 o 
   0   9   1        5.56        4.31      1.15 o 
   1   9   1        4.16        7.59      1.76 o 
   2   9   1        4.50        4.50      1.65 o 
   3   9   1        0.03        0.21      1.30 o 
   4   9   1        0.00       -0.14      1.82 o 
  -7  10   1        7.09        6.37      2.82 o 
  -6  10   1       20.20       25.93      3.41 o 
  -5  10   1        6.44       12.53      2.55 o 
  -4  10   1       17.99       17.58      2.63 o 
  -3  10   1        2.10        3.86      3.30 o 
  -2  10   1        5.93        7.52      1.57 o 
  -1  10   1        0.54        0.85      0.79 o 
   0  10   1        0.26       -0.07      1.06 o 
   1  10   1        0.50       -1.63      1.63 o 
   2  10   1        0.68        1.18      1.79 o 
  -6  11   1       29.93       34.90      4.57 o 
  -5  11   1       16.65       14.29      2.64 o 
  -4  11   1        2.01        2.92      2.65 o 
  -3  11   1       68.79       58.40      4.48 o 
  -2  11   1        4.15        6.83      3.47 o 
  -1  11   1       18.63       15.17      4.01 o 
   0  11   1       31.62       35.76      5.74 o 
   1  11   1        2.51        4.16      1.94 o 
  -4  12   1        7.62       14.16      7.15 o 
  -3  12   1        3.12        4.33      2.60 o 
  -2  12   1        2.71        1.52      2.38 o 
  -1  12   1        1.44        2.49      2.71 o 
   0 -12   2        1.24        1.30      2.38 o 
   1 -12   2        0.08        1.19      2.17 o 
   2 -12   2        1.03        0.98      2.17 o 
   3 -12   2        1.85        3.36      2.60 o 
   4 -12   2        8.88       18.50      3.41 o 
   5 -12   2        4.21       11.13      2.53 o 
  -2 -11   2        0.93       -1.01      4.06 o 
  -1 -11   2        3.61        0.47      1.40 o 
   0 -11   2        0.96        3.88      1.72 o 
   1 -11   2        3.18        5.98      4.23 o 
   2 -11   2        0.50        1.14      1.16 o 
   3 -11   2       29.81       29.13      2.87 o 
   4 -11   2        5.88        4.36      1.80 o 
   5 -11   2       30.11       24.80      5.53 o 
   6 -11   2       12.39       19.12      3.25 o 
  -3 -10   2       32.68       32.67      4.13 o 
  -2 -10   2        3.35        4.77      2.11 o 
  -1 -10   2       20.88       26.15      3.28 o 
   0 -10   2       18.21       18.34      2.49 o 
   1 -10   2        7.69        9.17      1.64 o 
   2 -10   2        0.12        0.22      0.85 o 
   3 -10   2        2.01        3.54      1.18 o 
   4 -10   2        1.67        1.32      2.82 o 
   5 -10   2        1.24        2.63      3.20 o 
   6 -10   2        7.91       12.31      2.28 o 
   7 -10   2        4.64        4.69      2.18 o 
  -4  -9   2       23.35       23.86      3.54 o 
  -3  -9   2        3.19        0.19      1.22 o 
  -2  -9   2       40.58       42.64      3.82 o 
  -1  -9   2       68.54       74.65      5.17 o 
   0  -9   2        5.63        3.38      3.09 o 
   1  -9   2      231.96      251.59      8.48 o 
   2  -9   2       35.40       35.84      2.88 o 
   3  -9   2      296.24      278.12      9.13 o 
   4  -9   2      107.88      117.40      6.65 o 
   5  -9   2       72.10       64.41      4.41 o 
   6  -9   2      113.90      109.03      7.39 o 
   7  -9   2        8.12        4.34      2.33 o 
   8  -9   2       19.19       17.06      3.29 o 
  -5  -8   2        0.03       -1.31      1.48 o 
  -4  -8   2       16.85       17.14      3.28 o 
  -3  -8   2        0.87        6.78      3.79 o 
  -2  -8   2       30.82       33.00      3.36 o 
  -1  -8   2       64.68       61.75      4.25 o 
   0  -8   2       86.86       92.09      4.62 o 
   1  -8   2       77.37       78.50      3.14 o 
   2  -8   2        5.49        7.80      1.10 o 
   3  -8   2      124.07      120.55      4.32 o 
   4  -8   2        0.77        5.35      2.44 o 
   5  -8   2       36.94       44.17      3.44 o 
   6  -8   2        8.72       10.37      2.76 o 
   7  -8   2       10.52       17.80      2.80 o 
   8  -8   2        4.77        4.30      2.11 o 
  -6  -7   2        1.63        2.30      1.80 o 
  -5  -7   2        0.09        7.29      4.66 o 
  -4  -7   2        4.25        7.14      2.60 o 
  -3  -7   2       12.49       10.55      1.85 o 
  -2  -7   2        1.31        1.95      2.06 o 
  -1  -7   2       25.88       28.40      2.36 o 
   0  -7   2        7.95        8.28      0.83 o 
   1  -7   2        7.06        7.32      0.89 o 
   2  -7   2       49.39       57.93      2.95 o 
   3  -7   2       81.60       68.67      4.14 o 
   4  -7   2        2.18        5.06      1.45 o 
   5  -7   2      130.96      121.40      6.07 o 
   6  -7   2       13.44       23.12      2.34 o 
   7  -7   2        8.21        2.93      1.84 o 
   8  -7   2       26.56       31.10      3.79 o 
   9  -7   2        0.03        0.76      3.14 o 
  -6  -6   2        0.46        1.74      2.65 o 
  -5  -6   2       51.63       52.18      4.17 o 
  -4  -6   2       28.67       25.77      2.47 o 
  -3  -6   2      316.59      288.52     18.80 o 
  -2  -6   2      207.21      229.39     11.86 o 
  -1  -6   2      199.41      182.96     13.32 o 
   0  -6   2     1156.57     1307.79     35.82 o 
   1  -6   2        1.11        3.61      0.60 o 
   2  -6   2      480.25      541.92     12.87 o 
   3  -6   2      504.69      472.48     14.83 o 
   4  -6   2       29.11       25.36      1.29 o 
   5  -6   2      241.20      230.49      6.38 o 
   6  -6   2       74.29       63.39      2.63 o 
   7  -6   2       30.86       28.04      2.62 o 
   8  -6   2       46.66       44.39      5.20 o 
   9  -6   2        0.06        0.48      2.17 o 
  -7  -5   2        4.40        1.17      2.22 o 
  -6  -5   2        9.18       13.48      2.71 o 
  -5  -5   2        0.09       -0.07      0.94 o 
  -4  -5   2       15.44       15.25      1.85 o 
  -3  -5   2        2.22        6.86      3.09 o 
  -2  -5   2        0.76        0.51      0.81 o 
  -1  -5   2      137.62      153.45      4.72 o 
   0  -5   2       12.43       10.64      1.72 o 
   1  -5   2      661.87      671.95     24.51 o 
   2  -5   2      280.90      345.55      7.48 o 
   3  -5   2      630.02      659.65     20.33 o 
   4  -5   2      263.68      290.35      6.90 o 
   5  -5   2        1.62        5.02      0.72 o 
   6  -5   2      221.45      209.27      6.27 o 
   7  -5   2       37.81       45.89      2.54 o 
   8  -5   2        2.53        4.99      1.87 o 
   9  -5   2       34.47       44.31     13.22 o 
  -7  -4   2       11.34        8.38      2.49 o 
  -6  -4   2       16.93       20.72      5.31 o 
  -5  -4   2      100.01       96.46      5.30 o 
  -4  -4   2      127.60      121.53      5.51 o 
  -3  -4   2       16.55       16.59      2.76 o 
  -2  -4   2     1279.84     1241.63     37.97 o 
  -1  -4   2        7.65        6.04      0.49 o 
   0  -4   2      591.15      615.10     17.12 o 
   1  -4   2     1129.24     1109.16     22.20 o 
   2  -4   2       13.76       14.84      1.66 o 
   3  -4   2      239.38      229.52      5.80 o 
   4  -4   2      221.63      190.62      4.48 o 
   5  -4   2        7.84        6.48      0.73 o 
   6  -4   2      139.11      140.04      5.86 o 
   7  -4   2       11.51        8.91      1.23 o 
   8  -4   2       11.35        8.74      1.60 o 
   9  -4   2        6.75        8.18      5.15 o 
  -8  -3   2        3.88        7.85      2.87 o 
  -7  -3   2        0.05        0.04      1.09 o 
  -6  -3   2       29.86       31.85      2.90 o 
  -5  -3   2       20.14       23.63      2.15 o 
  -4  -3   2       63.80       58.36      2.96 o 
  -3  -3   2      154.39      140.99      6.88 o 
  -2  -3   2        1.89        3.08      0.70 o 
  -1  -3   2      455.40      484.10      6.94 o 
   0  -3   2       99.31      108.48      1.84 o 
   1  -3   2       46.59       34.99      0.88 o 
   2  -3   2      145.07      162.61      2.90 o 
   3  -3   2      217.84      215.20      4.23 o 
   4  -3   2        6.94       11.09      1.29 o 
   5  -3   2        0.27        5.44      0.67 o 
   6  -3   2       60.30       56.51      2.51 o 
   7  -3   2        0.02        0.87      0.88 o 
   8  -3   2        8.37       13.24      2.14 o 
   9  -3   2       12.28        9.26      2.24 o 
  -8  -2   2        0.01       -2.00      2.00 o 
  -7  -2   2       32.11       30.54      3.52 o 
  -6  -2   2        1.59       -0.09      1.68 o 
  -5  -2   2        0.37        2.40      1.30 o 
  -4  -2   2      365.84      368.97     11.29 o 
  -3  -2   2        1.93        1.76      0.28 o 
  -2  -2   2      888.19      862.26     29.50 o 
  -1  -2   2     2019.60     2028.09     30.02 o 
   0  -2   2     2543.70     2607.83     39.84 o 
   1  -2   2     2260.15     2479.61     59.39 o 
   2  -2   2      117.57      111.09      1.83 o 
   3  -2   2     1355.13     1343.52     26.00 o 
   4  -2   2      186.28      178.90      4.12 o 
   5  -2   2      114.69      109.62      3.15 o 
   6  -2   2      211.91      208.28      9.27 o 
   7  -2   2        5.68        8.99      1.32 o 
   8  -2   2       77.11       82.91      5.30 o 
   9  -2   2       13.44        9.32      3.58 o 
  -9  -1   2        4.75        2.71      2.60 o 
  -8  -1   2        2.51        0.09      1.14 o 
  -7  -1   2        1.07        0.43      1.30 o 
  -6  -1   2        8.93        8.93      1.13 o 
  -5  -1   2       60.00       57.27      2.07 o 
  -4  -1   2      226.53      233.28      8.18 o 
  -3  -1   2      493.56      473.65     15.22 o 
  -2  -1   2     1180.73     1195.54     26.70 o 
  -1  -1   2        6.57       11.67      0.47 o 
   0  -1   2     4267.85     4676.69     70.51 o 
   1  -1   2        1.21        1.60      0.10 o 
   2  -1   2       57.43       66.07      1.18 o 
   3  -1   2      646.39      681.37     35.74 o 
   4  -1   2        1.16        3.25      0.97 o 
   5  -1   2       27.81       28.77      1.57 o 
   6  -1   2       66.89       62.47      3.82 o 
   7  -1   2       11.34       12.34      1.33 o 
   8  -1   2        4.72        6.83      2.81 o 
   9  -1   2        0.02        5.42      3.25 o 
  -9   0   2        4.45        6.07      3.03 o 
  -8   0   2       51.74       40.23      3.36 o 
  -7   0   2       24.46       26.69      1.99 o 
  -6   0   2       72.65       80.75      3.50 o 
  -5   0   2        3.94        1.75      0.67 o 
  -4   0   2      267.75      268.60      6.41 o 
  -3   0   2      338.84      374.93      6.99 o 
  -2   0   2       72.51       65.93      2.16 o 
  -1   0   2      756.64      796.87     10.33 o 
   0   0   2       97.78       98.12      2.94 o 
   1   0   2     1268.72     1303.90     23.89 o 
   2   0   2      451.15      441.68     10.08 o 
   3   0   2       19.40       17.94      1.01 o 
   4   0   2      331.12      315.20     11.49 o 
   5   0   2      125.48      138.27      4.21 o 
   6   0   2       94.68       93.88      3.81 o 
   7   0   2       96.06       93.35      4.33 o 
   8   0   2        0.00        1.12      2.60 o 
  -9   1   2        9.03       10.94      3.36 o 
  -8   1   2        7.42       11.71      1.62 o 
  -7   1   2      124.09      118.69      4.69 o 
  -6   1   2       32.95       30.78      2.10 o 
  -5   1   2      500.36      455.69     11.58 o 
  -4   1   2      795.46      806.24     17.04 o 
  -3   1   2       66.43       54.24      3.20 o 
  -2   1   2     5471.16     5321.02     89.61 o 
  -1   1   2       63.89       81.14      1.20 o 
   0   1   2     1711.63     1751.61    117.41 o 
   1   1   2     1982.87     2116.31     34.69 o 
   2   1   2      352.68      409.02      7.34 o 
   3   1   2      201.83      196.67      4.14 o 
   4   1   2      123.54      120.69      3.90 o 
   5   1   2       79.97       83.48      4.05 o 
   6   1   2       26.79       26.99      1.93 o 
   7   1   2        0.01        0.45      3.09 o 
   8   1   2        8.81        9.46      4.12 o 
  -9   2   2       18.53       17.55      4.77 o 
  -8   2   2        1.37        7.48      2.50 o 
  -7   2   2        1.16        2.05      0.86 o 
  -6   2   2       37.74       38.70      1.88 o 
  -5   2   2       16.95       28.60      1.45 o 
  -4   2   2       40.85       42.18      2.77 o 
  -3   2   2      105.07       74.21      3.83 o 
  -2   2   2       26.02       28.19      0.96 o 
  -1   2   2       22.34       18.19      1.61 o 
   0   2   2      306.71      325.39     10.47 o 
   1   2   2      591.85      608.92     10.73 o 
   2   2   2       37.33       40.43      1.23 o 
   3   2   2      409.50      395.36      9.75 o 
   4   2   2        5.66        8.74      0.89 o 
   5   2   2      127.90      117.59      4.23 o 
   6   2   2       26.31       29.58      2.01 o 
   7   2   2       33.11       34.52      3.52 o 
   8   2   2        6.58        6.11      3.95 o 
  -9   3   2        6.45       10.68      4.33 o 
  -8   3   2        0.29        2.06      1.30 o 
  -7   3   2       28.13       31.24      3.09 o 
  -6   3   2       27.69       24.05      2.27 o 
  -5   3   2        0.80        1.43      1.37 o 
  -4   3   2      575.28      513.82     17.08 o 
  -3   3   2       41.11       40.40      4.82 o 
  -2   3   2      622.14      563.94      6.56 o 
  -1   3   2     2062.77     2046.65     50.05 o 
   0   3   2      782.74      777.92     19.42 o 
   1   3   2      663.09      578.22     64.40 o 
   2   3   2       79.20       86.82      4.86 o 
   3   3   2      619.78      531.80     48.09 o 
   4   3   2       71.66       68.90      3.23 o 
   5   3   2       33.17       40.00      3.68 o 
   6   3   2       82.93       85.94      5.39 o 
   7   3   2        3.47        4.24      1.87 o 
  -9   4   2        4.08       12.95      5.42 o 
  -8   4   2      112.74      111.30      6.70 o 
  -7   4   2        0.66        3.00      1.42 o 
  -6   4   2      100.42      101.95      5.15 o 
  -5   4   2      222.26      219.16     19.23 o 
  -4   4   2       74.51       76.61      3.30 o 
  -3   4   2      212.00      247.41     13.33 o 
  -2   4   2      280.70      272.83      8.66 o 
  -1   4   2      434.25      427.16     24.02 o 
   0   4   2      567.11      610.99     12.81 o 
   1   4   2      198.67      188.15     19.48 o 
   2   4   2      248.03      253.89      8.53 o 
   3   4   2       20.99       20.81      1.68 o 
   4   4   2       55.43       43.59      2.63 o 
   5   4   2       21.52       22.65      2.55 o 
   6   4   2        1.06        0.85      1.25 o 
   7   4   2        1.83        1.80      1.73 o 
  -9   5   2        3.07        2.18      3.79 o 
  -8   5   2        2.61        0.74      1.37 o 
  -7   5   2        2.99        1.85      1.34 o 
  -6   5   2       83.06       72.29      8.29 o 
  -5   5   2       29.31       33.74      2.42 o 
  -4   5   2      226.16      231.06      8.31 o 
  -3   5   2       93.93       91.02      3.61 o 
  -2   5   2      874.97      905.12     31.12 o 
  -1   5   2       31.68       35.32      1.28 o 
   0   5   2      107.23      115.55      3.27 o 
   1   5   2      271.00      271.61      6.83 o 
   2   5   2        1.55       -0.11      1.12 o 
   3   5   2       10.40       11.88      1.51 o 
   4   5   2       64.96       70.64      4.78 o 
   5   5   2        0.01        0.54      1.04 o 
   6   5   2       11.08       13.66      2.39 o 
  -9   6   2        0.14        9.07      6.45 o 
  -8   6   2       41.22       54.17      4.70 o 
  -7   6   2       60.52       64.90      5.47 o 
  -6   6   2       70.76       68.65      4.39 o 
  -5   6   2       96.32       82.95      4.52 o 
  -4   6   2       29.89       25.37      1.98 o 
  -3   6   2       74.52       63.30      3.07 o 
  -2   6   2      220.92      223.10      7.58 o 
  -1   6   2       16.73       19.79      1.22 o 
   0   6   2      200.07      195.17      5.71 o 
   1   6   2      128.52      126.33      3.77 o 
   2   6   2       13.38       10.61      0.99 o 
   3   6   2       26.75       27.99      2.52 o 
   4   6   2       10.25       18.88      2.29 o 
   5   6   2        3.40        4.78      2.82 o 
   6   6   2        2.67        6.11      2.71 o 
  -9   7   2       29.22       30.81      4.02 o 
  -8   7   2        2.84       11.10      5.69 o 
  -7   7   2        3.22        3.82      1.80 o 
  -6   7   2        4.13        8.50      1.79 o 
  -5   7   2        0.11        0.39      1.57 o 
  -4   7   2      127.48      124.51      5.91 o 
  -3   7   2       52.69       56.35      3.61 o 
  -2   7   2      196.67      176.45      8.88 o 
  -1   7   2        0.75        2.34      0.94 o 
   0   7   2      267.53      249.19      7.60 o 
   1   7   2       18.62       19.45      3.84 o 
   2   7   2       19.46       16.00      2.11 o 
   3   7   2        8.40       11.31      3.30 o 
   4   7   2       11.48        9.46      4.44 o 
   5   7   2       11.43        9.80      2.52 o 
  -8   8   2       58.90       58.13      6.34 o 
  -7   8   2       89.75       75.07      8.61 o 
  -6   8   2        0.23       -0.40      1.63 o 
  -5   8   2      138.98      133.04      7.04 o 
  -4   8   2       97.24       91.37      7.53 o 
  -3   8   2        0.28       -0.90      1.09 o 
  -2   8   2      179.40      188.09      6.21 o 
  -1   8   2      187.50      180.81      6.20 o 
   0   8   2       24.34       31.39      3.05 o 
   1   8   2      190.00      190.61      9.61 o 
   2   8   2       28.86       33.55      3.22 o 
   3   8   2       73.16       53.11      5.42 o 
   4   8   2       31.10       27.78      4.50 o 
  -8   9   2       21.27       32.68      4.32 o 
  -7   9   2       13.03       22.36      3.89 o 
  -6   9   2        0.39       -2.09      2.55 o 
  -5   9   2       47.10       52.19      4.48 o 
  -4   9   2       16.28       16.84      3.90 o 
  -3   9   2        1.30        2.03      1.53 o 
  -2   9   2       96.07       86.44      7.91 o 
  -1   9   2        4.18        5.35      1.36 o 
   0   9   2       14.85       14.40      1.59 o 
   1   9   2        0.88        3.88      2.87 o 
   2   9   2        7.99       10.22      2.03 o 
   3   9   2       12.84       14.14      3.47 o 
  -7  10   2        7.51        8.97      2.56 o 
  -6  10   2       31.64       31.13      4.19 o 
  -5  10   2        0.07        0.16      1.33 o 
  -4  10   2       77.33       76.36      5.21 o 
  -3  10   2       19.20       21.46      7.37 o 
  -2  10   2       47.27       44.21      3.74 o 
  -1  10   2       32.97       32.56      2.41 o 
   0  10   2        1.30        4.39      1.76 o 
   1  10   2       19.15       16.41      2.83 o 
   2  10   2        0.29        0.46      1.73 o 
  -6  11   2       15.70       20.91      3.71 o 
  -5  11   2        9.37       13.09      2.87 o 
  -4  11   2        1.13       -0.84      1.42 o 
  -3  11   2       10.91       14.92      3.68 o 
  -2  11   2        2.70        4.01      2.71 o 
  -1  11   2        0.83       -2.38      3.03 o 
   0  11   2        6.52        4.88      2.93 o 
  -3  12   2        0.06        1.19      2.60 o 
   0 -12   3       10.66       14.46      2.98 o 
   1 -12   3        7.04        3.47      2.71 o 
   2 -12   3       13.34       14.63      3.79 o 
   3 -12   3        1.17        0.65      2.60 o 
   4 -12   3        7.00        8.78      2.38 o 
   5 -12   3       10.76        9.83      2.65 o 
  -2 -11   3        0.03        1.01      3.03 o 
  -1 -11   3        1.75        0.54      1.41 o 
   0 -11   3        0.73       -1.21      2.87 o 
   1 -11   3        6.10        6.45      2.10 o 
   2 -11   3        0.56        0.20      1.14 o 
   3 -11   3        1.66        4.60      1.64 o 
   4 -11   3        0.79        0.79      2.55 o 
   5 -11   3        1.45       -0.36      1.30 o 
   6 -11   3        0.72        1.71      4.23 o 
  -3 -10   3       11.00       11.98      2.63 o 
  -2 -10   3       34.29       38.25      4.44 o 
  -1 -10   3       36.14       31.09      3.41 o 
   0 -10   3       48.44       54.55      4.79 o 
   1 -10   3       21.58       20.19      2.60 o 
   2 -10   3       71.87       72.66      3.75 o 
   3 -10   3        1.68        1.31      0.91 o 
   4 -10   3       20.78       16.97      2.50 o 
   5 -10   3       13.16       21.39      3.24 o 
   6 -10   3        0.06        1.73      1.61 o 
   7 -10   3       17.40       21.51      3.49 o 
  -4  -9   3        0.87        4.33      2.00 o 
  -3  -9   3       11.79       13.11      2.68 o 
  -2  -9   3        9.04       10.53      2.71 o 
  -1  -9   3        0.80        0.11      1.46 o 
   0  -9   3        8.77       10.46      3.58 o 
   1  -9   3        7.20       10.02      2.75 o 
   2  -9   3        3.76        2.25      1.01 o 
   3  -9   3        1.94        4.72      1.06 o 
   4  -9   3        1.90        4.50      1.05 o 
   5  -9   3       20.97       22.89      2.50 o 
   6  -9   3        0.43        0.43      1.63 o 
   7  -9   3       11.71       13.40      2.47 o 
   8  -9   3        5.19        8.99      3.90 o 
  -5  -8   3        0.10       -0.87      1.79 o 
  -4  -8   3        1.84        3.52      1.66 o 
  -3  -8   3       36.83       35.57      3.28 o 
  -2  -8   3        0.21        1.34      1.17 o 
  -1  -8   3      113.41      121.84     10.19 o 
   0  -8   3       64.23       62.17      2.44 o 
   1  -8   3      127.54      132.13     10.23 o 
   2  -8   3       87.04       79.67      4.04 o 
   3  -8   3        0.19        0.11      0.62 o 
   4  -8   3       21.72       18.27      1.65 o 
   5  -8   3       31.70       32.69      1.96 o 
   6  -8   3       12.77       20.14      2.64 o 
   7  -8   3        7.91       13.64      2.87 o 
   8  -8   3       29.93       39.45      4.87 o 
  -6  -7   3       10.76        9.89      4.01 o 
  -5  -7   3        8.45       10.68      2.45 o 
  -4  -7   3        4.04        3.36      2.06 o 
  -3  -7   3       88.77       90.46      9.75 o 
  -2  -7   3       24.58       26.60      2.65 o 
  -1  -7   3      129.37      125.27      5.66 o 
   0  -7   3      350.33      352.89      9.20 o 
   1  -7   3       39.43       36.35      1.67 o 
   2  -7   3      241.50      249.13      7.02 o 
   3  -7   3       87.34       86.05      3.33 o 
   4  -7   3       64.27       64.64      2.74 o 
   5  -7   3       64.62       60.98      2.57 o 
   6  -7   3       19.05       15.82      3.04 o 
   7  -7   3       21.96       18.00      2.36 o 
   8  -7   3       16.74       23.84      7.86 o 
  -6  -6   3       15.53       12.67      2.87 o 
  -5  -6   3        3.02        1.94      1.40 o 
  -4  -6   3       20.33       18.43      5.15 o 
  -3  -6   3        0.05        0.05      1.73 o 
  -2  -6   3       81.52       70.65      3.91 o 
  -1  -6   3        3.98        4.00      0.40 o 
   0  -6   3        9.74       12.07      0.86 o 
   1  -6   3       23.11       24.82      1.19 o 
   2  -6   3       23.08       26.70      2.28 o 
   3  -6   3        6.05        8.58      1.00 o 
   4  -6   3       88.55       77.83      2.73 o 
   5  -6   3        0.76        0.25      0.80 o 
   6  -6   3       46.11       46.76      2.49 o 
   7  -6   3        9.02        8.58      1.30 o 
   8  -6   3        0.28        1.67      1.68 o 
   9  -6   3        7.24       10.62      5.85 o 
  -7  -5   3        0.73       -1.72      1.88 o 
  -6  -5   3        2.18        4.64      2.06 o 
  -5  -5   3        0.08       -0.41      1.84 o 
  -4  -5   3        1.52        0.81      1.07 o 
  -3  -5   3        0.25        1.19      0.94 o 
  -2  -5   3       48.57       38.67      2.24 o 
  -1  -5   3        3.74        2.34      0.38 o 
   0  -5   3       39.54       20.47      0.95 o 
   1  -5   3       21.11       36.52      2.02 o 
   2  -5   3      187.83      177.22      4.25 o 
   3  -5   3        4.88        7.22      0.63 o 
   4  -5   3       14.63       18.58      1.14 o 
   5  -5   3       93.76       94.27      3.70 o 
   6  -5   3        1.08        4.04      1.57 o 
   7  -5   3       15.85       18.87      2.51 o 
   8  -5   3       13.93       14.45      2.31 o 
   9  -5   3        6.15        6.61      3.58 o 
  -7  -4   3       11.80       10.79      2.60 o 
  -6  -4   3       12.54       15.35      2.44 o 
  -5  -4   3       32.62       34.54      2.85 o 
  -4  -4   3       68.92       78.90      4.03 o 
  -3  -4   3       43.23       42.77      2.56 o 
  -2  -4   3      418.37      425.32     10.15 o 
  -1  -4   3      480.43      493.42      9.05 o 
   0  -4   3      249.46      283.19      5.47 o 
   1  -4   3     1947.55     2079.79     43.42 o 
   2  -4   3        1.76        3.97      0.88 o 
   3  -4   3      576.32      646.59     13.56 o 
   4  -4   3       35.89       31.10      1.29 o 
   5  -4   3       39.97       42.84      2.10 o 
   6  -4   3       32.58       30.29      1.96 o 
   7  -4   3        1.63        3.55      1.22 o 
   8  -4   3        1.18        1.86      1.15 o 
   9  -4   3        0.92        2.28      2.82 o 
  -8  -3   3        0.60        0.55      1.45 o 
  -7  -3   3        3.23        0.27      1.37 o 
  -6  -3   3        3.88        2.19      1.30 o 
  -5  -3   3       28.72       24.22      2.18 o 
  -4  -3   3        1.02        0.94      0.75 o 
  -3  -3   3      294.45      261.32      4.69 o 
  -2  -3   3       41.47       43.08      1.80 o 
  -1  -3   3      206.15      194.52      3.46 o 
   0  -3   3     1709.55     1849.46     34.19 o 
   1  -3   3      114.11      143.61      2.63 o 
   2  -3   3      844.43      891.60     16.18 o 
   3  -3   3      846.00      831.45     16.74 o 
   4  -3   3      206.16      210.40      5.41 o 
   5  -3   3      346.04      384.64     16.19 o 
   6  -3   3       38.72       40.98      3.47 o 
   7  -3   3       97.70       89.04      4.05 o 
   8  -3   3       55.12       58.93      3.75 o 
   9  -3   3        0.30        2.38      2.60 o 
  -8  -2   3       12.44       10.36      2.29 o 
  -7  -2   3       15.79       20.26      2.65 o 
  -6  -2   3       37.79       43.63      3.59 o 
  -5  -2   3       10.10       11.56      1.01 o 
  -4  -2   3      158.62      161.58      3.91 o 
  -3  -2   3      117.75      111.16      2.39 o 
  -2  -2   3       41.16       53.30      1.58 o 
  -1  -2   3     1365.72     1393.24     23.39 o 
   0  -2   3      840.20      816.65     18.20 o 
   1  -2   3      704.45      760.66     10.75 o 
   2  -2   3      781.47      724.54     14.48 o 
   3  -2   3        2.55        4.19      0.96 o 
   4  -2   3      232.25      217.78      6.92 o 
   5  -2   3        0.29        1.26      0.54 o 
   6  -2   3        0.09       -0.18      0.71 o 
   7  -2   3        0.02       -0.85      0.86 o 
   8  -2   3        0.29        2.25      1.07 o 
  -9  -1   3        5.56        7.37      3.25 o 
  -8  -1   3       15.97       14.35      4.12 o 
  -7  -1   3       36.24       47.72      3.56 o 
  -6  -1   3        3.57        5.75      1.46 o 
  -5  -1   3       17.59       20.59      1.30 o 
  -4  -1   3       79.17       77.48      2.18 o 
  -3  -1   3      112.59       96.77      2.25 o 
  -2  -1   3       19.65       14.94      1.84 o 
  -1  -1   3       58.20       55.72      1.05 o 
   0  -1   3      406.32      406.96      5.13 o 
   1  -1   3      600.95      582.72     19.34 o 
   2  -1   3        0.00        4.70      0.67 o 
   3  -1   3      112.28      112.59      2.44 o 
   4  -1   3      100.87      112.23      5.50 o 
   5  -1   3       63.22       62.43      2.36 o 
   6  -1   3       21.24       24.66      3.20 o 
   7  -1   3        0.95        2.51      0.97 o 
   8  -1   3        2.49        2.94      1.07 o 
  -9   0   3        6.55       10.08      3.36 o 
  -8   0   3       66.17       62.81      5.58 o 
  -7   0   3        7.93       12.63      2.47 o 
  -6   0   3      299.23      307.39      9.81 o 
  -5   0   3      122.08      125.88      3.62 o 
  -4   0   3       97.26       98.21      2.59 o 
  -3   0   3     1503.52     1530.74     31.04 o 
  -2   0   3       61.08       72.64      1.45 o 
  -1   0   3     2273.06     2276.19     37.00 o 
   0   0   3     2508.72     2572.38     28.54 o 
   1   0   3      224.88      262.41      3.58 o 
   2   0   3     2342.91     2307.33     40.95 o 
   3   0   3       14.91       16.43      1.85 o 
   4   0   3      288.04      281.72      7.84 o 
   5   0   3      139.29      145.62      4.93 o 
   6   0   3       18.96       17.82      2.51 o 
   7   0   3       18.47       19.15      2.03 o 
   8   0   3        6.71        1.29      1.46 o 
  -9   1   3       11.58       14.19      3.68 o 
  -8   1   3        3.00        1.30      1.12 o 
  -7   1   3       33.96       35.08      2.25 o 
  -6   1   3      145.25      142.31      4.72 o 
  -5   1   3      100.14       84.75      2.88 o 
  -4   1   3      359.36      345.59      7.68 o 
  -3   1   3       95.14       89.18      2.58 o 
  -2   1   3     1269.08     1224.23     20.88 o 
  -1   1   3       22.31       30.23      0.92 o 
   0   1   3       10.45        9.42      0.52 o 
   1   1   3       73.47       71.59      1.38 o 
   2   1   3       20.58       23.67      1.03 o 
   3   1   3       22.53       27.91      1.09 o 
   4   1   3        8.11       14.14      1.09 o 
   5   1   3        2.31        6.21      1.50 o 
   6   1   3        1.12        1.85      1.20 o 
   7   1   3        2.02        3.23      1.49 o 
   8   1   3        0.02       -2.06      2.82 o 
  -9   2   3       13.59       10.62      3.36 o 
  -8   2   3        7.22        7.95      1.90 o 
  -7   2   3       43.38       40.15      3.03 o 
  -6   2   3        6.03        6.69      1.83 o 
  -5   2   3      458.84      471.61     11.18 o 
  -4   2   3      123.87      125.34      2.76 o 
  -3   2   3      826.20      831.03     14.18 o 
  -2   2   3     2125.69     2196.69     76.19 o 
  -1   2   3      206.55      208.24      6.00 o 
   0   2   3     3880.88     3906.05     77.81 o 
   1   2   3       51.12       50.55      1.35 o 
   2   2   3     1122.19     1117.91     23.91 o 
   3   2   3      466.66      423.58     22.70 o 
   4   2   3      137.28      131.31      4.01 o 
   5   2   3      101.55      101.38      3.88 o 
   6   2   3        7.85       12.42      1.44 o 
   7   2   3       16.40       18.53      3.90 o 
  -9   3   3       26.41       34.31      6.93 o 
  -8   3   3       38.50       40.22      5.63 o 
  -7   3   3      108.48      109.36      6.05 o 
  -6   3   3      232.38      221.39      9.26 o 
  -5   3   3        3.43        5.29      2.11 o 
  -4   3   3     1087.45     1073.91     17.29 o 
  -3   3   3       17.20       25.60      0.68 o 
  -2   3   3      283.40      267.23      4.94 o 
  -1   3   3       75.24       52.74      1.85 o 
   0   3   3       87.14       93.98      2.17 o 
   1   3   3      129.45      149.02      4.89 o 
   2   3   3      114.66      108.43      2.97 o 
   3   3   3       35.88       34.24      1.91 o 
   4   3   3        7.38        8.34      0.92 o 
   5   3   3       30.25       30.58      1.90 o 
   6   3   3        1.99        2.37      2.22 o 
   7   3   3        2.65        2.06      1.61 o 
  -9   4   3        0.40        4.43      2.11 o 
  -8   4   3        0.05        3.81      2.33 o 
  -7   4   3        0.25        1.07      1.11 o 
  -6   4   3       37.97       43.52      3.46 o 
  -5   4   3        1.43        5.87      1.46 o 
  -4   4   3        8.80        9.82      1.43 o 
  -3   4   3       43.11       35.84      2.60 o 
  -2   4   3       48.62       63.66      2.03 o 
  -1   4   3        3.64       10.66      0.70 o 
   0   4   3      201.59      201.50      4.80 o 
   1   4   3      125.52      122.36      6.85 o 
   2   4   3       88.12       90.20      3.79 o 
   3   4   3       24.52       22.72      1.46 o 
   4   4   3       10.23       15.07      1.69 o 
   5   4   3        6.09        7.12      1.66 o 
   6   4   3        5.74       14.75      6.45 o 
   7   4   3        6.41        9.21      3.47 o 
  -9   5   3       14.01       15.48      3.02 o 
  -8   5   3       26.38       29.82      3.84 o 
  -7   5   3        6.78       11.41      2.03 o 
  -6   5   3      213.80      191.50      9.02 o 
  -5   5   3      141.66      130.69      6.05 o 
  -4   5   3       13.56        9.09      1.28 o 
  -3   5   3      960.22      879.22     29.01 o 
  -2   5   3       57.12       67.03      3.46 o 
  -1   5   3      122.62      122.64      5.95 o 
   0   5   3      844.96      836.17     24.56 o 
   1   5   3        0.16        0.55      0.56 o 
   2   5   3      266.06      270.56      9.86 o 
   3   5   3       96.40       81.55      5.19 o 
   4   5   3       62.21       56.91      7.26 o 
   5   5   3       38.27       28.84      8.02 o 
   6   5   3        1.80        3.48      2.82 o 
  -9   6   3       15.68       15.80      3.81 o 
  -8   6   3       59.30       55.06      5.40 o 
  -7   6   3       42.58       49.37      4.28 o 
  -6   6   3      201.07      198.00     10.23 o 
  -5   6   3       10.73       15.76      3.47 o 
  -4   6   3      286.23      267.34     10.72 o 
  -3   6   3        6.29        6.10      1.30 o 
  -2   6   3      140.42      139.07      5.54 o 
  -1   6   3       87.06       94.59      3.17 o 
   0   6   3        9.74       11.32      1.08 o 
   1   6   3       22.09       21.45      2.22 o 
   2   6   3       28.35       28.01      1.70 o 
   3   6   3        9.98       11.37      1.88 o 
   4   6   3        2.99        2.56      1.35 o 
   5   6   3        7.06        9.78      2.02 o 
  -9   7   3        7.87        8.42      2.70 o 
  -8   7   3       11.25       14.33      2.85 o 
  -7   7   3       54.97       46.31      7.64 o 
  -6   7   3       13.32       16.32      2.49 o 
  -5   7   3      307.32      286.21     13.12 o 
  -4   7   3      102.10      100.22      5.29 o 
  -3   7   3      112.79      115.67      6.39 o 
  -2   7   3      647.37      626.44     23.21 o 
  -1   7   3       13.03       15.08      1.55 o 
   0   7   3      417.18      448.57     13.53 o 
   1   7   3       68.48       68.84      3.19 o 
   2   7   3      184.20      202.59     10.78 o 
   3   7   3       58.01       54.89      4.49 o 
   4   7   3       18.30       21.19      2.88 o 
   5   7   3       20.56       24.27      4.23 o 
  -8   8   3       16.41       17.34      5.09 o 
  -7   8   3       33.78       32.38      3.66 o 
  -6   8   3      137.56      125.26      7.73 o 
  -5   8   3       34.40       23.26      2.75 o 
  -4   8   3      306.41      299.26     13.56 o 
  -3   8   3       18.80       15.49      1.99 o 
  -2   8   3      199.48      174.27     13.37 o 
  -1   8   3        0.10        0.61      0.65 o 
   0   8   3      104.53       99.61      4.29 o 
   1   8   3        1.40       -0.01      1.03 o 
   2   8   3        7.78        9.50      2.03 o 
   3   8   3        2.41        0.18      1.19 o 
   4   8   3        4.11        0.77      1.51 o 
  -8   9   3        0.08        4.11      2.41 o 
  -7   9   3        1.03        3.23      2.71 o 
  -6   9   3       19.84       17.79      5.47 o 
  -5   9   3        2.22        2.00      2.55 o 
  -4   9   3        0.48        1.17      1.32 o 
  -3   9   3       40.95       44.31      3.58 o 
  -2   9   3        3.36        6.44      3.85 o 
  -1   9   3        4.28        3.00      1.44 o 
   0   9   3       51.36       58.07      4.34 o 
   1   9   3        0.01        2.11      1.84 o 
   2   9   3       24.14       28.54      4.23 o 
   3   9   3        2.64        4.54      2.87 o 
  -7  10   3        1.88        9.57      3.74 o 
  -6  10   3       82.84       91.01      7.12 o 
  -5  10   3       31.85       31.96      4.17 o 
  -4  10   3       26.13       31.00      3.72 o 
  -3  10   3      113.71      120.19      7.27 o 
  -2  10   3        4.35        6.17      3.25 o 
  -1  10   3       31.35       28.82      4.98 o 
   0  10   3       70.40       71.61      7.53 o 
   1  10   3        0.98        4.71      1.94 o 
  -5  11   3        7.84        5.15      2.82 o 
  -4  11   3       11.01       12.55      3.03 o 
  -3  11   3        0.41        0.74      1.37 o 
  -2  11   3        1.91        5.63      3.03 o 
  -1  11   3        3.72       -1.73      2.60 o 
   0  11   3        0.89       -2.38      2.60 o 
   0 -12   4        3.62        2.67      1.80 o 
   1 -12   4        2.66        3.83      3.58 o 
   2 -12   4        5.14        1.08      2.17 o 
   3 -12   4        0.99        3.25      2.71 o 
   4 -12   4        0.89        3.77      3.47 o 
  -2 -11   4        0.89        1.85      2.05 o 
  -1 -11   4        0.04        3.25      1.87 o 
   0 -11   4        0.10        1.96      1.83 o 
   1 -11   4        5.87       16.34      3.52 o 
   2 -11   4       13.74       16.21      2.51 o 
   3 -11   4       20.97       19.76      5.10 o 
   4 -11   4       39.06       51.73      4.63 o 
   5 -11   4        1.76        1.92      1.64 o 
   6 -11   4       38.66       39.23      4.79 o 
  -3 -10   4        0.83       -0.47      1.57 o 
  -2 -10   4        0.61        2.62      2.71 o 
  -1 -10   4        0.20        1.50      1.49 o 
   0 -10   4        0.12        0.12      1.03 o 
   1 -10   4       22.50       24.04      3.36 o 
   2 -10   4        3.20        4.91      1.32 o 
   3 -10   4       26.78       24.63      2.73 o 
   4 -10   4       14.84       19.47      2.44 o 
   5 -10   4        3.22       -0.24      1.26 o 
   6 -10   4        5.85        4.80      2.76 o 
   7 -10   4        0.62        7.15      3.47 o 
  -4  -9   4        2.46       -0.03      2.44 o 
  -3  -9   4       15.21       22.75      3.19 o 
  -2  -9   4        7.59        8.99      2.65 o 
  -1  -9   4       12.33       12.59      1.91 o 
   0  -9   4        0.01        1.63      1.15 o 
   1  -9   4        0.15        0.94      1.36 o 
   2  -9   4        3.10        8.67      1.27 o 
   3  -9   4        1.18        0.22      0.77 o 
   4  -9   4       16.45       24.11      2.44 o 
   5  -9   4        1.13        2.29      0.93 o 
   6  -9   4        0.18       -0.03      1.04 o 
   7  -9   4        3.25        7.04      3.68 o 
  -5  -8   4        0.05        0.93      2.06 o 
  -4  -8   4        9.12       12.04      3.36 o 
  -3  -8   4        0.01       -1.33      1.33 o 
  -2  -8   4        3.95        4.49      1.54 o 
  -1  -8   4       19.86       26.10      3.95 o 
   0  -8   4        1.79        3.13      1.55 o 
   1  -8   4       60.27       62.12      2.55 o 
   2  -8   4       56.24       68.29      3.22 o 
   3  -8   4       60.44       71.07      3.40 o 
   4  -8   4      108.87      103.76      4.45 o 
   5  -8   4       14.48       12.59      1.54 o 
   6  -8   4       54.66       60.29      5.04 o 
   7  -8   4        0.75        2.19      1.52 o 
   8  -8   4       15.00       14.74      4.88 o 
  -6  -7   4        0.55        0.15      1.40 o 
  -5  -7   4        6.90       13.45      4.44 o 
  -4  -7   4        0.11       -0.38      1.09 o 
  -3  -7   4       47.01       45.35      3.87 o 
  -2  -7   4        0.35        1.54      0.99 o 
  -1  -7   4       12.19       14.78      1.69 o 
   0  -7   4       30.45       24.25      1.35 o 
   1  -7   4        3.61        7.05      0.94 o 
   2  -7   4        5.94        5.08      1.81 o 
   3  -7   4      143.05      144.28      5.30 o 
   4  -7   4        5.04        5.66      1.16 o 
   5  -7   4       56.75       49.48      2.46 o 
   6  -7   4        0.03       -0.10      1.35 o 
   7  -7   4       20.46       13.14      2.13 o 
   8  -7   4        1.46       -1.08      2.71 o 
  -6  -6   4        0.11       -0.99      1.48 o 
  -5  -6   4        2.55        2.91      1.48 o 
  -4  -6   4        3.23        4.61      1.95 o 
  -3  -6   4        0.82        2.99      1.17 o 
  -2  -6   4       19.73       19.47      2.28 o 
  -1  -6   4       38.70       39.14      1.48 o 
   0  -6   4       15.48       23.14      1.27 o 
   1  -6   4      198.20      210.18     10.29 o 
   2  -6   4      382.52      414.95     23.07 o 
   3  -6   4       64.55       69.28      4.89 o 
   4  -6   4      581.42      585.20     20.73 o 
   5  -6   4       37.62       39.77      2.89 o 
   6  -6   4      309.33      308.50     12.70 o 
   7  -6   4       82.95       88.14      9.46 o 
   8  -6   4       34.17       33.70      5.96 o 
  -7  -5   4       22.21       21.98      3.85 o 
  -6  -5   4        1.71        2.00      1.53 o 
  -5  -5   4      127.89      132.39     11.38 o 
  -4  -5   4       21.78       27.89      2.64 o 
  -3  -5   4      118.28      110.96      8.18 o 
  -2  -5   4      187.99      175.29      7.20 o 
  -1  -5   4       20.96       23.15      0.95 o 
   0  -5   4       22.74       19.11      0.99 o 
   1  -5   4      297.26      292.83     11.27 o 
   2  -5   4        0.55        1.22      0.62 o 
   3  -5   4      128.33      135.73      6.42 o 
   4  -5   4       46.98       38.87      3.73 o 
   5  -5   4       45.16       44.28      3.43 o 
   6  -5   4        0.45        5.93      2.85 o 
   7  -5   4        0.64        6.51      4.60 o 
   8  -5   4        7.06        9.97      4.33 o 
  -7  -4   4        0.56        0.97      1.45 o 
  -6  -4   4        0.68        0.97      1.19 o 
  -5  -4   4        9.78       11.47      2.60 o 
  -4  -4   4       16.79       17.72      1.87 o 
  -3  -4   4       52.12       57.03      6.23 o 
  -2  -4   4        0.19       -0.29      0.29 o 
  -1  -4   4      297.44      290.48     13.95 o 
   0  -4   4      265.35      296.33      6.28 o 
   1  -4   4      240.22      272.86      5.58 o 
   2  -4   4      499.55      494.27     10.12 o 
   3  -4   4        4.72        7.10      0.65 o 
   4  -4   4      299.62      295.47      7.23 o 
   5  -4   4       58.80       54.15      3.77 o 
   6  -4   4       11.40       11.62      1.51 o 
   7  -4   4       58.07       60.41      3.32 o 
   8  -4   4        1.25       -0.94      1.71 o 
  -8  -3   4        0.09       -1.68      1.68 o 
  -7  -3   4       20.66       25.18      3.02 o 
  -6  -3   4        9.58       15.40      2.10 o 
  -5  -3   4       38.13       37.97      2.75 o 
  -4  -3   4      173.09      163.28      4.12 o 
  -3  -3   4       70.59       74.44      2.02 o 
  -2  -3   4       79.55       71.03      2.74 o 
  -1  -3   4       62.72       65.38      1.60 o 
   0  -3   4        2.71        1.27      0.36 o 
   1  -3   4       19.53       12.68      0.52 o 
   2  -3   4      321.50      315.32      5.55 o 
   3  -3   4       88.06       82.55      3.73 o 
   4  -3   4      171.03      163.80      4.03 o 
   5  -3   4        0.66       -0.39      0.93 o 
   6  -3   4       68.21       60.36      3.22 o 
   7  -3   4        0.88        1.46      0.92 o 
   8  -3   4        6.85        4.73      1.91 o 
  -8  -2   4       12.70       13.37      2.52 o 
  -7  -2   4        1.66        3.17      1.42 o 
  -6  -2   4       13.41       14.19      1.83 o 
  -5  -2   4       34.34       43.49      2.94 o 
  -4  -2   4       23.11       20.00      1.57 o 
  -3  -2   4        7.32        6.35      0.81 o 
  -2  -2   4        4.48        7.99      1.93 o 
  -1  -2   4       45.01       46.87      2.31 o 
   0  -2   4       11.19       20.56      0.92 o 
   1  -2   4       80.63       88.16      2.46 o 
   2  -2   4       39.27       39.85      1.03 o 
   3  -2   4      134.90      162.79      5.94 o 
   4  -2   4        4.25        7.86      0.83 o 
   5  -2   4        0.97        5.74      1.97 o 
   6  -2   4        0.53        1.81      0.80 o 
   7  -2   4       10.05       11.02      1.48 o 
   8  -2   4        4.00        4.92      1.72 o 
  -8  -1   4       12.05       11.22      2.26 o 
  -7  -1   4        6.79        8.02      1.61 o 
  -6  -1   4      148.20      136.44      6.28 o 
  -5  -1   4        8.53        7.23      0.93 o 
  -4  -1   4      239.70      228.27      5.74 o 
  -3  -1   4      263.45      239.06      8.42 o 
  -2  -1   4      432.88      434.79      8.45 o 
  -1  -1   4      178.98      165.52      2.92 o 
   0  -1   4      406.78      432.42      6.17 o 
   1  -1   4      449.80      429.24     11.05 o 
   2  -1   4      610.15      578.28     11.72 o 
   3  -1   4        4.21        5.78      0.39 o 
   4  -1   4      650.12      672.72     15.90 o 
   5  -1   4       92.43       87.68      3.25 o 
   6  -1   4      149.47      152.59      5.68 o 
   7  -1   4       87.99       75.85      4.09 o 
   8  -1   4       10.09       11.16      2.49 o 
  -9   0   4        0.94        5.09      2.93 o 
  -8   0   4        8.53        9.64      3.25 o 
  -7   0   4       11.99       12.80      1.36 o 
  -6   0   4       41.81       41.82      2.20 o 
  -5   0   4       80.05       86.17      3.01 o 
  -4   0   4        0.21        0.69      0.56 o 
  -3   0   4      151.75      149.26      4.29 o 
  -2   0   4       98.55       90.60      2.02 o 
  -1   0   4      222.21      197.30      4.70 o 
   0   0   4      174.54      195.85      3.46 o 
   1   0   4      102.15       80.32      1.07 o 
   2   0   4      375.33      399.41      6.74 o 
   3   0   4       18.52       21.47      1.71 o 
   4   0   4       25.23       30.47      1.42 o 
   5   0   4       44.43       43.79      2.79 o 
   6   0   4       27.57       30.48      2.43 o 
   7   0   4        7.63        6.26      1.43 o 
  -9   1   4        4.83       18.42      4.01 o 
  -8   1   4       11.17       13.25      2.51 o 
  -7   1   4        0.21        0.68      0.77 o 
  -6   1   4       12.10       10.26      1.47 o 
  -5   1   4       11.13        9.95      0.96 o 
  -4   1   4      256.08      234.04      5.80 o 
  -3   1   4        6.82        6.59      0.56 o 
  -2   1   4       22.87       32.92      1.20 o 
  -1   1   4      290.91      287.18      4.90 o 
   0   1   4       47.92       56.33      1.88 o 
   1   1   4      144.51      120.72      3.67 o 
   2   1   4      299.92      268.69      5.35 o 
   3   1   4       10.26       11.29      1.46 o 
   4   1   4      147.62      150.57      4.54 o 
   5   1   4       25.52       26.02      1.79 o 
   6   1   4       24.98       26.56      2.70 o 
   7   1   4       15.45       16.25      3.47 o 
   8   1   4        0.37        0.43      2.06 o 
  -9   2   4        2.74        3.47      2.49 o 
  -8   2   4       62.52       58.11      4.37 o 
  -7   2   4       57.52       56.59     10.89 o 
  -6   2   4        1.61        4.62      0.83 o 
  -5   2   4      146.03      136.55      3.78 o 
  -4   2   4      217.02      208.01      4.53 o 
  -3   2   4        2.39        3.61      1.08 o 
  -2   2   4      847.09      847.30     22.12 o 
  -1   2   4     1060.95     1081.62     20.21 o 
   0   2   4      698.99      651.98     12.92 o 
   1   2   4      923.12     1013.64     35.75 o 
   2   2   4       29.32       34.22      1.25 o 
   3   2   4      405.57      388.62      9.75 o 
   4   2   4       51.08       52.51      2.04 o 
   5   2   4        7.96        9.80      3.33 o 
   6   2   4       62.70       57.57      3.02 o 
   7   2   4        0.01       -0.22      2.28 o 
  -9   3   4        5.05        3.96      2.22 o 
  -8   3   4       11.86       22.85      3.44 o 
  -7   3   4       26.11       28.04      4.66 o 
  -6   3   4       24.13       27.70      2.44 o 
  -5   3   4      201.69      207.72      8.10 o 
  -4   3   4       61.67       69.93      3.76 o 
  -3   3   4        9.49       10.96      1.56 o 
  -2   3   4      440.23      448.27     15.94 o 
  -1   3   4       32.60       32.62      1.02 o 
   0   3   4        0.17        0.78      0.67 o 
   1   3   4       14.21       20.90      1.51 o 
   2   3   4        9.08        6.63      0.79 o 
   3   3   4      123.07      117.44      3.63 o 
   4   3   4        2.44        4.84      1.68 o 
   5   3   4       79.09       69.13      3.34 o 
   6   3   4        5.64        3.37      1.34 o 
   7   3   4       10.67       13.11      4.01 o 
  -9   4   4       12.47        9.91      2.94 o 
  -8   4   4       36.34       35.59      3.98 o 
  -7   4   4       26.22       29.95      3.20 o 
  -6   4   4      267.64      265.00     12.07 o 
  -5   4   4       11.42       14.42      4.71 o 
  -4   4   4      564.40      531.23     26.00 o 
  -3   4   4      699.85      712.23     27.91 o 
  -2   4   4      478.20      465.80     12.93 o 
  -1   4   4     1112.01     1158.53     35.18 o 
   0   4   4       12.16       15.94      1.14 o 
   1   4   4      834.84      833.99     36.04 o 
   2   4   4       73.32       80.12      4.63 o 
   3   4   4       50.28       44.62      2.33 o 
   4   4   4      113.30      107.79      4.49 o 
   5   4   4        1.87        0.70      1.52 o 
   6   4   4       11.31       11.63      2.34 o 
  -9   5   4        0.06       -2.09      3.90 o 
  -8   5   4       42.99       45.43      8.29 o 
  -7   5   4       32.73       38.29      8.07 o 
  -6   5   4       71.93       79.75      4.91 o 
  -5   5   4       38.35       36.68      2.76 o 
  -4   5   4       18.09       22.93      5.69 o 
  -3   5   4      148.93      132.28      5.43 o 
  -2   5   4       62.80       61.66      3.80 o 
  -1   5   4       17.97       21.70      1.06 o 
   0   5   4      179.71      175.87      5.39 o 
   1   5   4       26.13       27.70      1.98 o 
   2   5   4       45.79       48.07      2.27 o 
   3   5   4        5.28        4.22      0.99 o 
   4   5   4       12.93       13.05      2.03 o 
   5   5   4        0.04       -1.95      1.95 o 
   6   5   4        1.98        1.08      2.28 o 
  -9   6   4        0.00        0.59      2.44 o 
  -8   6   4       46.75       49.99      6.23 o 
  -7   6   4        0.62       -1.35      1.40 o 
  -6   6   4      136.27      122.58      7.00 o 
  -5   6   4       32.95       35.76      2.99 o 
  -4   6   4      320.63      335.55     13.59 o 
  -3   6   4      164.54      149.62      6.74 o 
  -2   6   4       95.18       92.71     14.74 o 
  -1   6   4      476.25      479.41     13.55 o 
   0   6   4        1.26        2.61      2.28 o 
   1   6   4      113.04      111.14      4.02 o 
   2   6   4      118.77      130.42      5.01 o 
   3   6   4       16.22       16.27      2.06 o 
   4   6   4       47.81       55.33      4.86 o 
   5   6   4        5.58        8.12      2.60 o 
  -8   7   4      115.36      121.41      8.61 o 
  -7   7   4       51.96       58.79      4.91 o 
  -6   7   4        7.35        5.13      1.64 o 
  -5   7   4      166.78      164.56      8.84 o 
  -4   7   4       37.49       37.90      3.01 o 
  -3   7   4        3.68        4.80      1.46 o 
  -2   7   4      214.05      204.85      8.83 o 
  -1   7   4       14.02       15.71      1.45 o 
   0   7   4       43.40       41.67      2.29 o 
   1   7   4       21.71       20.06      1.77 o 
   2   7   4        0.00        0.14      1.03 o 
   3   7   4        0.06        1.24      1.34 o 
   4   7   4        1.71        1.87      1.51 o 
  -8   8   4        0.06       -1.45      3.79 o 
  -7   8   4       20.00       24.70      3.32 o 
  -6   8   4       61.68       55.68      7.69 o 
  -5   8   4        6.58        3.14      1.69 o 
  -4   8   4      128.54      122.30      7.58 o 
  -3   8   4       52.07       58.81      4.16 o 
  -2   8   4      114.40       97.42      6.01 o 
  -1   8   4       39.29       42.45      2.34 o 
   0   8   4        0.08       -0.02      0.93 o 
   1   8   4       12.42       10.14      1.91 o 
   2   8   4        0.51       -0.33      1.15 o 
   3   8   4        5.99       11.30      4.23 o 
  -7   9   4       29.66       38.70      7.26 o 
  -6   9   4       99.93       96.23      8.10 o 
  -5   9   4       10.58       14.26      2.59 o 
  -4   9   4      211.74      209.11     11.16 o 
  -3   9   4      104.99      103.82      7.00 o 
  -2   9   4       49.65       51.48      6.01 o 
  -1   9   4      140.35      142.31      8.30 o 
   0   9   4        0.68        2.53      1.60 o 
   1   9   4       27.39       29.16      3.55 o 
   2   9   4       11.62        9.75      4.77 o 
  -6  10   4        7.27        9.46      2.64 o 
  -5  10   4        2.64        3.17      1.94 o 
  -4  10   4        0.55       -0.03      1.22 o 
  -3  10   4        0.05       -0.70      1.38 o 
  -2  10   4        5.67        5.83      3.03 o 
  -1  10   4        0.01        1.30      2.28 o 
   0  10   4        0.03       -2.60      2.60 o 
   1  10   4        8.02        4.66      3.79 o 
  -4  11   4       17.43       21.24      3.45 o 
  -3  11   4        6.95        7.75      2.65 o 
  -2  11   4       11.37       10.62      3.79 o 
   1 -12   5        3.60       11.10      4.60 o 
   2 -12   5        3.32        4.88      2.82 o 
   3 -12   5        9.02        4.12      3.36 o 
   4 -12   5        2.23        4.23      3.79 o 
  -1 -11   5        0.63        1.44      1.58 o 
   0 -11   5        0.00        1.38      1.51 o 
   1 -11   5        0.11        0.53      1.43 o 
   2 -11   5        1.25        3.84      1.82 o 
   3 -11   5        0.04       -0.66      1.06 o 
   4 -11   5        9.23       20.31      3.25 o 
   5 -11   5        0.04       -2.49      2.93 o 
  -3 -10   5        0.03       -1.64      1.64 o 
  -2 -10   5        0.00        1.62      1.77 o 
  -1 -10   5        0.88        2.21      1.37 o 
   0 -10   5        0.94        6.78      3.68 o 
   1 -10   5        2.17        0.65      1.19 o 
   2 -10   5        3.18        3.31      1.42 o 
   3 -10   5        1.29        1.10      1.03 o 
   4 -10   5        1.93        2.90      1.15 o 
   5 -10   5        0.12        1.54      1.68 o 
   6 -10   5        1.55        2.17      2.93 o 
  -4  -9   5        8.32       15.47      2.79 o 
  -3  -9   5        2.74        3.07      1.83 o 
  -2  -9   5       22.97       24.92      6.83 o 
  -1  -9   5        0.88       -0.38      1.15 o 
   0  -9   5       51.34       52.25      5.42 o 
   1  -9   5        0.00        1.78      0.91 o 
   2  -9   5       23.65       25.75      2.06 o 
   3  -9   5       21.40       27.12      2.19 o 
   4  -9   5        0.32       -0.03      1.18 o 
   5  -9   5       22.26       23.44      2.59 o 
   6  -9   5       18.53       28.28      6.83 o 
   7  -9   5        7.38        4.88      3.79 o 
  -5  -8   5        0.39       -2.11      2.11 o 
  -4  -8   5        3.45        1.11      1.35 o 
  -3  -8   5       16.49       17.67      2.50 o 
  -2  -8   5        2.70        2.94      1.30 o 
  -1  -8   5       90.22       90.66      4.87 o 
   0  -8   5        0.01        0.30      2.52 o 
   1  -8   5      119.20      110.12      4.20 o 
   2  -8   5        0.13        2.53      0.91 o 
   3  -8   5       33.51       32.41      2.05 o 
   4  -8   5        0.99        3.32      1.11 o 
   5  -8   5       10.18        9.71      1.78 o 
   6  -8   5        8.09        9.29      1.90 o 
   7  -8   5        1.49        4.88      2.82 o 
  -6  -7   5        2.96        2.49      1.87 o 
  -5  -7   5        1.55        2.27      1.59 o 
  -4  -7   5       11.02       13.33      2.45 o 
  -3  -7   5       10.87        9.89      2.38 o 
  -2  -7   5       80.05       80.84      4.86 o 
  -1  -7   5       21.51       19.41      1.37 o 
   0  -7   5      119.10      103.66      3.45 o 
   1  -7   5      173.34      173.71      5.52 o 
   2  -7   5       89.92       87.21      4.75 o 
   3  -7   5      181.29      182.73      5.75 o 
   4  -7   5        0.18        1.01      0.91 o 
   5  -7   5       97.43      101.77      5.29 o 
   6  -7   5        8.01       10.20      1.69 o 
   7  -7   5        9.63       11.27      3.58 o 
   8  -7   5        4.15       13.98      4.33 o 
  -6  -6   5        9.86       12.25      6.99 o 
  -5  -6   5        6.42        6.19      3.20 o 
  -4  -6   5        8.90       18.50      3.03 o 
  -3  -6   5      115.87      113.19      5.54 o 
  -2  -6   5        0.15        6.15      5.80 o 
  -1  -6   5      390.36      370.07      9.34 o 
   0  -6   5        5.21        5.28      0.85 o 
   1  -6   5      352.95      362.39      9.50 o 
   2  -6   5        3.92        5.20      0.89 o 
   3  -6   5      167.12      153.31      5.11 o 
   4  -6   5       17.26       15.18      2.35 o 
   5  -6   5       12.86       18.12      4.12 o 
   6  -6   5       24.69       33.61      3.41 o 
   7  -6   5        5.78        9.45      3.63 o 
   8  -6   5       17.73       12.79      4.12 o 
  -7  -5   5        0.32       -1.80      2.22 o 
  -6  -5   5        0.02        1.26      1.71 o 
  -5  -5   5        1.09        1.35      1.30 o 
  -4  -5   5        5.82        3.99      1.33 o 
  -3  -5   5       35.25       33.38      2.67 o 
  -2  -5   5       15.21       14.03      0.93 o 
  -1  -5   5       20.13       17.61      1.03 o 
   0  -5   5      148.91      153.67      4.00 o 
   1  -5   5        9.01       11.88      1.22 o 
   2  -5   5       56.64       65.12      2.12 o 
   3  -5   5       34.12       39.49      2.23 o 
   4  -5   5       14.72       18.30      1.16 o 
   5  -5   5       13.99       17.65      1.86 o 
   6  -5   5        0.37       -0.65      1.15 o 
   7  -5   5        0.37       -0.60      1.57 o 
   8  -5   5        1.59        3.60      1.90 o 
  -7  -4   5        0.32       -0.13      1.22 o 
  -6  -4   5        0.23       -0.37      1.14 o 
  -5  -4   5        8.40       14.60      2.26 o 
  -4  -4   5       25.07       23.91      3.58 o 
  -3  -4   5       63.36       57.02      1.93 o 
  -2  -4   5      309.09      304.20      7.34 o 
  -1  -4   5       42.59       36.55      1.32 o 
   0  -4   5      875.34      855.72     20.11 o 
   1  -4   5        1.75        4.36      2.82 o 
   2  -4   5      258.11      257.93      5.86 o 
   3  -4   5      232.25      226.77      5.06 o 
   4  -4   5       10.70       10.02      0.73 o 
   5  -4   5       93.85       87.73      3.01 o 
   6  -4   5       49.64       43.24      3.25 o 
   7  -4   5       27.42       29.63      3.26 o 
   8  -4   5       30.25       29.18      3.53 o 
  -8  -3   5        1.38       -0.23      1.73 o 
  -7  -3   5        0.08        2.20      1.56 o 
  -6  -3   5        2.92        8.18      5.36 o 
  -5  -3   5       43.09       38.63      4.06 o 
  -4  -3   5       34.07       36.82      2.02 o 
  -3  -3   5      216.92      223.27      5.85 o 
  -2  -3   5       11.61       15.93      1.69 o 
  -1  -3   5      870.18      930.25     19.85 o 
   0  -3   5       11.86       12.81      2.65 o 
   1  -3   5      369.74      403.20      7.80 o 
   2  -3   5       22.39       24.45      1.45 o 
   3  -3   5       70.27       77.89      1.91 o 
   4  -3   5        0.10       -0.04      0.29 o 
   5  -3   5        7.59        9.79      0.88 o 
   6  -3   5        2.39        9.11      3.58 o 
   7  -3   5        2.10        3.78      1.57 o 
   8  -3   5        0.05        0.81      2.55 o 
  -8  -2   5        1.57        1.25      1.76 o 
  -7  -2   5        0.08        1.57      1.73 o 
  -6  -2   5        8.28        8.61      1.61 o 
  -5  -2   5        1.32        4.34      1.35 o 
  -4  -2   5       76.72       86.85      2.98 o 
  -3  -2   5       47.15       57.06      2.10 o 
  -2  -2   5      532.35      520.93     11.46 o 
  -1  -2   5      198.85      225.99      8.01 o 
   0  -2   5      392.52      415.11      7.30 o 
   1  -2   5     1172.64     1244.06     36.25 o 
   2  -2   5      103.68      113.49      3.94 o 
   3  -2   5      685.74      658.54     21.79 o 
   4  -2   5       90.66       82.38      4.82 o 
   5  -2   5      223.24      210.52      5.98 o 
   6  -2   5      100.55       98.97      6.12 o 
   7  -2   5        2.74        4.70      1.68 o 
   8  -2   5       40.91       37.04      4.17 o 
  -8  -1   5        6.55        6.07      2.28 o 
  -7  -1   5        1.05        2.69      1.30 o 
  -6  -1   5      130.76      131.32      4.73 o 
  -5  -1   5       63.63       68.13      3.21 o 
  -4  -1   5      111.58      105.51      3.61 o 
  -3  -1   5     1237.26     1261.84     30.32 o 
  -2  -1   5       31.72       39.36      1.34 o 
  -1  -1   5     2072.85     2097.75     42.21 o 
   0  -1   5      300.89      312.66      4.98 o 
   1  -1   5     1078.60     1164.62     33.31 o 
   2  -1   5      147.19      133.20     16.74 o 
   3  -1   5      101.04      109.72      7.37 o 
   4  -1   5       27.08       27.54      1.73 o 
   5  -1   5        5.46        6.44      0.89 o 
   6  -1   5        1.62        3.71      1.60 o 
   7  -1   5        2.23       10.06      3.25 o 
   8  -1   5        0.21        0.43      2.17 o 
  -9   0   5        4.92        6.83      2.93 o 
  -8   0   5        8.01       12.35      3.25 o 
  -7   0   5        1.80        3.28      1.08 o 
  -6   0   5        8.80       10.63      1.79 o 
  -5   0   5       14.06       17.11      1.30 o 
  -4   0   5       45.82       50.11      2.39 o 
  -3   0   5      122.86      119.16      3.21 o 
  -2   0   5      485.68      485.15      9.94 o 
  -1   0   5       43.37       30.70      1.03 o 
   0   0   5      991.80     1007.33     24.40 o 
   1   0   5      196.29      197.78      2.65 o 
   2   0   5        0.71        7.51      0.90 o 
   3   0   5      301.62      308.93     22.06 o 
   4   0   5       27.86       22.15      1.44 o 
   5   0   5        8.38        7.90      1.23 o 
   6   0   5       59.09       58.42     13.92 o 
   7   0   5        1.33        2.09      1.69 o 
  -9   1   5        4.00        1.63      2.17 o 
  -8   1   5       27.78       26.67      2.94 o 
  -7   1   5       66.30       59.37      4.93 o 
  -6   1   5        0.18       -0.74      0.74 o 
  -5   1   5      528.11      492.99     13.12 o 
  -4   1   5      110.66      120.40      3.57 o 
  -3   1   5      318.67      332.98      7.77 o 
  -2   1   5     1525.46     1509.55     32.40 o 
  -1   1   5        0.05        1.56      0.39 o 
   0   1   5      826.57      812.78     22.38 o 
   1   1   5      479.28      535.31     15.94 o 
   2   1   5      120.18      127.09      4.62 o 
   3   1   5      437.89      451.61     15.37 o 
   4   1   5        0.78        0.89      0.85 o 
   5   1   5       97.58       90.57      3.69 o 
   6   1   5       19.26       25.69      2.91 o 
   7   1   5       12.29        1.73      1.52 o 
  -9   2   5       10.88       21.24      5.31 o 
  -8   2   5        8.88       11.77      2.41 o 
  -7   2   5       37.06       41.74      3.66 o 
  -6   2   5       24.12       22.80      1.54 o 
  -5   2   5       49.85       41.60      1.77 o 
  -4   2   5       93.61      104.57      3.04 o 
  -3   2   5      185.92      192.36      4.60 o 
  -2   2   5       44.45       58.33      1.77 o 
  -1   2   5       10.30       18.93      1.72 o 
   0   2   5      456.56      475.68     12.77 o 
   1   2   5        0.17        3.36      0.97 o 
   2   2   5      121.39      126.28      3.40 o 
   3   2   5      114.33      102.54      4.61 o 
   4   2   5       86.98       78.33      3.57 o 
   5   2   5       74.84       64.86      3.20 o 
   6   2   5        3.00        5.93      3.52 o 
   7   2   5       33.67       23.51      4.88 o 
  -9   3   5       11.64        7.06      2.45 o 
  -8   3   5        5.23       10.30      5.63 o 
  -7   3   5       70.08       67.87      4.67 o 
  -6   3   5        7.78       13.13      2.02 o 
  -5   3   5       85.07       89.15      6.88 o 
  -4   3   5      194.98      177.50      9.34 o 
  -3   3   5      188.45      176.42      4.00 o 
  -2   3   5      274.83      274.64      9.23 o 
  -1   3   5        5.27       10.41      1.74 o 
   0   3   5      324.70      322.46      8.02 o 
   1   3   5       46.90       50.63      2.97 o 
   2   3   5       89.25       81.16      2.61 o 
   3   3   5       84.47       77.07      2.86 o 
   4   3   5        0.75       -0.02      0.62 o 
   5   3   5       34.12       34.66      3.72 o 
   6   3   5        0.22       -0.54      1.95 o 
  -9   4   5       47.25       55.64     10.62 o 
  -8   4   5       48.82       45.26      7.91 o 
  -7   4   5       39.13       36.03      3.47 o 
  -6   4   5      329.13      363.60     16.40 o 
  -5   4   5        4.09        1.66      1.03 o 
  -4   4   5      255.37      252.14     10.10 o 
  -3   4   5      365.73      355.61      7.97 o 
  -2   4   5       58.94       58.94      1.85 o 
  -1   4   5      213.55      206.81      5.41 o 
   0   4   5      191.92      168.13     14.28 o 
   1   4   5       94.34       89.54      3.41 o 
   2   4   5      110.59      108.84      4.58 o 
   3   4   5        5.69        7.68      1.43 o 
   4   4   5       55.12       51.67      3.48 o 
   5   4   5        4.41        4.66      2.60 o 
   6   4   5        2.16        4.55      2.93 o 
  -9   5   5        1.86        2.78      2.02 o 
  -8   5   5       12.41       13.40      5.26 o 
  -7   5   5        6.21        4.56      1.73 o 
  -6   5   5        1.05       -0.90      2.38 o 
  -5   5   5       89.29       85.01      4.91 o 
  -4   5   5       75.30       82.61      4.37 o 
  -3   5   5        3.62        7.99      1.64 o 
  -2   5   5      380.21      377.17      9.73 o 
  -1   5   5       97.87      113.89      3.60 o 
   0   5   5      190.86      196.98      6.01 o 
   1   5   5      294.08      286.64     11.41 o 
   2   5   5        0.35        1.41      0.85 o 
   3   5   5      139.67      131.74      5.21 o 
   4   5   5       41.24       37.93      3.20 o 
   5   5   5        3.01        2.06      2.28 o 
  -8   6   5       56.11       59.80      5.48 o 
  -7   6   5        8.89       10.62      2.65 o 
  -6   6   5       49.83       40.93      3.64 o 
  -5   6   5      158.22      168.00      8.38 o 
  -4   6   5        5.80        9.23      1.64 o 
  -3   6   5       58.69       57.54      5.26 o 
  -2   6   5      114.79      121.71      7.34 o 
  -1   6   5        3.06        2.52      0.75 o 
   0   6   5       52.62       58.96      2.91 o 
   1   6   5       70.95       76.21      3.44 o 
   2   6   5       17.51       24.61      1.96 o 
   3   6   5       15.98       17.51      2.60 o 
   4   6   5        0.28        0.95      1.42 o 
  -8   7   5       22.97       18.66      3.27 o 
  -7   7   5        0.55        1.65      2.55 o 
  -6   7   5       56.74       57.71      4.67 o 
  -5   7   5        2.26        5.01      1.66 o 
  -4   7   5       19.49       16.45      2.26 o 
  -3   7   5       10.28       10.28      2.76 o 
  -2   7   5        6.83        4.89      1.05 o 
  -1   7   5        2.61        2.67      0.97 o 
   0   7   5        5.48        8.40      1.37 o 
   1   7   5        4.65        2.75      1.11 o 
   2   7   5        1.04        0.38      1.57 o 
   3   7   5       21.45       17.35      2.67 o 
   4   7   5        0.01       -2.71      2.71 o 
  -7   8   5       60.91       57.99      5.69 o 
  -6   8   5        0.00        0.88      1.45 o 
  -5   8   5       60.95       61.01      5.23 o 
  -4   8   5       86.11       89.84      7.75 o 
  -3   8   5       33.16       28.54      2.91 o 
  -2   8   5      146.53      146.52      8.19 o 
  -1   8   5       29.95       28.60      2.25 o 
   0   8   5      171.35      189.15     16.29 o 
   1   8   5       59.93       62.51      4.55 o 
   2   8   5       34.11       34.55      3.68 o 
   3   8   5       57.75       53.53      8.56 o 
  -7   9   5        8.57       11.73      3.14 o 
  -6   9   5       43.92       42.64      4.64 o 
  -5   9   5        5.21       10.43      3.30 o 
  -4   9   5       37.31       38.11      4.70 o 
  -3   9   5       21.44       23.68      4.01 o 
  -2   9   5        1.69        0.15      2.22 o 
  -1   9   5        8.39        4.39      1.76 o 
   0   9   5        5.22        6.39      3.03 o 
   1   9   5        1.33        1.23      1.40 o 
  -5  10   5       14.91       15.93      3.09 o 
  -4  10   5        1.60        1.08      2.49 o 
  -3  10   5        1.27        2.55      2.06 o 
  -2  10   5       35.84       40.21      4.55 o 
  -1  10   5       23.88       25.79      5.42 o 
   0  10   5        7.82        6.83      3.36 o 
  -1 -11   6        2.38        0.76      3.03 o 
   0 -11   6        8.25       10.70      5.47 o 
   1 -11   6       14.15       15.08      3.06 o 
   2 -11   6        0.96       -1.64      2.06 o 
   3 -11   6        8.98       10.65      2.18 o 
   4 -11   6        1.80        0.33      2.38 o 
   5 -11   6        0.13       -1.41      2.38 o 
  -3 -10   6        0.59       -0.84      1.46 o 
  -2 -10   6        0.29        0.54      1.40 o 
  -1 -10   6        2.41        4.12      1.61 o 
   0 -10   6       12.75       11.69      2.44 o 
   1 -10   6        2.50       12.53      2.68 o 
   2 -10   6       46.99       65.27      4.20 o 
   3 -10   6        3.83        4.94      1.34 o 
   4 -10   6       47.34       53.72      6.23 o 
   5 -10   6       17.99       18.09      4.44 o 
   6 -10   6        4.93        3.25      2.82 o 
  -4  -9   6        0.53        1.51      1.84 o 
  -3  -9   6       10.95       10.49      2.18 o 
  -2  -9   6        1.89        2.12      1.40 o 
  -1  -9   6        0.00        0.24      1.19 o 
   0  -9   6        0.12        1.22      1.16 o 
   1  -9   6        6.17        7.32      2.98 o 
   2  -9   6        8.40       15.01      1.67 o 
   3  -9   6        9.30       11.45      1.54 o 
   4  -9   6        7.33        5.50      1.43 o 
   5  -9   6        2.03        1.97      1.63 o 
   6  -9   6        0.35        0.54      2.06 o 
   7  -9   6        0.56       -1.73      2.49 o 
  -5  -8   6        4.04        1.35      1.66 o 
  -4  -8   6        9.95       11.97      2.34 o 
  -3  -8   6       25.28       27.87      2.86 o 
  -2  -8   6        7.38        6.17      3.25 o 
  -1  -8   6       75.79       60.66      5.36 o 
   0  -8   6        0.70        6.43      3.51 o 
   1  -8   6       44.39       36.58      2.67 o 
   2  -8   6       25.38       22.45      2.52 o 
   3  -8   6        4.42        2.83      1.01 o 
   4  -8   6       13.11       14.51      2.01 o 
   5  -8   6        9.16        9.62      1.76 o 
   6  -8   6        0.51        0.33      1.22 o 
   7  -8   6        5.39        1.08      2.28 o 
  -5  -7   6       20.50       15.01      5.74 o 
  -4  -7   6        0.03        0.92      1.28 o 
  -3  -7   6       18.52       16.57      2.30 o 
  -2  -7   6       10.96       10.05      1.69 o 
  -1  -7   6       19.95       20.60      2.50 o 
   0  -7   6      154.32      148.96      9.89 o 
   1  -7   6       14.97       16.62      1.40 o 
   2  -7   6      268.60      249.75      7.90 o 
   3  -7   6       39.88       37.38      2.07 o 
   4  -7   6      187.18      173.34      5.76 o 
   5  -7   6       45.39       30.95      4.23 o 
   6  -7   6       33.23       33.92      3.49 o 
   7  -7   6       20.10       18.97      2.68 o 
  -6  -6   6        3.19        4.62      2.42 o 
  -5  -6   6        1.52        2.32      1.56 o 
  -4  -6   6        7.64       12.12      1.97 o 
  -3  -6   6       14.54       12.48      1.85 o 
  -2  -6   6       15.51       17.34      1.58 o 
  -1  -6   6       36.97       43.04      1.80 o 
   0  -6   6       10.40       12.28      1.16 o 
   1  -6   6       73.28       67.56      2.55 o 
   2  -6   6       36.61       30.79      2.05 o 
   3  -6   6       17.62       22.23      1.39 o 
   4  -6   6       37.64       37.78      2.91 o 
   5  -6   6       14.12       10.45      3.09 o 
   6  -6   6       54.81       48.09      3.79 o 
   7  -6   6        6.06        2.60      1.76 o 
  -7  -5   6        0.63       -0.15      2.06 o 
  -6  -5   6        0.03        1.34      1.50 o 
  -5  -5   6        1.22        1.33      1.42 o 
  -4  -5   6        0.02        2.91      1.37 o 
  -3  -5   6        0.02       -0.14      1.46 o 
  -2  -5   6       54.51       57.16      2.21 o 
  -1  -5   6        2.12        3.23      0.67 o 
   0  -5   6      203.90      198.37      5.42 o 
   1  -5   6        1.11        1.72      0.59 o 
   2  -5   6      400.18      373.26      8.86 o 
   3  -5   6       14.44       17.83      0.99 o 
   4  -5   6      235.64      245.39     11.05 o 
   5  -5   6       28.37       41.27      7.53 o 
   6  -5   6       47.13       51.38      4.00 o 
   7  -5   6       20.67       22.31      2.93 o 
   8  -5   6        3.35        1.08      2.38 o 
  -7  -4   6       29.41       33.81      6.66 o 
  -6  -4   6        0.16        1.93      1.57 o 
  -5  -4   6       99.55      108.63      6.22 o 
  -4  -4   6       25.26       27.85      2.87 o 
  -3  -4   6      132.27      130.66      4.21 o 
  -2  -4   6       43.10       46.98      2.41 o 
  -1  -4   6        4.25        4.75      0.85 o 
   0  -4   6       56.03       56.08      2.62 o 
   1  -4   6       37.65       32.64      1.13 o 
   2  -4   6       10.55        7.56      1.22 o 
   3  -4   6      101.01       91.00      6.45 o 
   4  -4   6        8.95       15.81      3.90 o 
   5  -4   6       13.89       13.13      2.60 o 
   6  -4   6        6.66        7.13      3.20 o 
   7  -4   6        2.39        2.28      2.00 o 
   8  -4   6        0.08        0.27      1.53 o 
  -8  -3   6        0.30        0.92      1.64 o 
  -7  -3   6        7.02       10.58      5.69 o 
  -6  -3   6        1.97        4.04      1.76 o 
  -5  -3   6       12.57       13.63      1.83 o 
  -4  -3   6        0.01        0.11      0.82 o 
  -3  -3   6       92.68      106.80      3.72 o 
  -2  -3   6        7.11        9.52      0.82 o 
  -1  -3   6      128.00      144.84      4.49 o 
   0  -3   6      246.79      232.07     11.91 o 
   1  -3   6       41.51       51.39      2.55 o 
   2  -3   6      355.80      344.27     12.17 o 
   3  -3   6       34.20       37.35      2.48 o 
   4  -3   6       67.06       73.55      4.67 o 
   5  -3   6      101.34      100.73      5.51 o 
   6  -3   6        0.70        1.71      1.34 o 
   7  -3   6       28.17       31.68      3.82 o 
   8  -3   6       19.05       17.80      3.09 o 
  -8  -2   6        0.35        3.53      2.38 o 
  -7  -2   6       85.50       82.12      5.59 o 
  -6  -2   6       44.11       52.96      4.17 o 
  -5  -2   6      161.88      148.75      5.10 o 
  -4  -2   6      146.15      153.98      4.92 o 
  -3  -2   6       30.86       34.71      2.49 o 
  -2  -2   6      214.61      203.39      5.31 o 
  -1  -2   6        5.43        3.43      0.50 o 
   0  -2   6       27.39       29.41      2.54 o 
   1  -2   6      160.73      139.56      4.86 o 
   2  -2   6       62.15       61.59      3.10 o 
   3  -2   6       23.31       18.88      1.76 o 
   4  -2   6       75.82       80.20      5.96 o 
   5  -2   6        7.08       10.80      1.80 o 
   6  -2   6        7.16        7.19      2.55 o 
   7  -2   6        0.88       -0.19      1.19 o 
  -8  -1   6        4.10       -2.82      2.82 o 
  -7  -1   6        0.67        0.06      0.99 o 
  -6  -1   6        7.13       10.33      2.87 o 
  -5  -1   6        7.14        7.21      1.15 o 
  -4  -1   6       27.12       30.29      1.77 o 
  -3  -1   6       14.02       18.21      1.66 o 
  -2  -1   6       11.09       15.81      1.05 o 
  -1  -1   6       39.01       44.36      2.44 o 
   0  -1   6      116.01      102.41      3.55 o 
   1  -1   6       15.99       15.98      2.98 o 
   2  -1   6       52.27       55.57      2.76 o 
   3  -1   6        1.32        2.22      2.71 o 
   4  -1   6        9.14       15.29      1.88 o 
   5  -1   6        0.04       -0.66      1.35 o 
   6  -1   6        1.89        1.35      1.46 o 
   7  -1   6        0.30        0.37      1.54 o 
  -8   0   6       21.90       22.43      4.23 o 
  -7   0   6        1.17        3.24      1.15 o 
  -6   0   6       26.16       25.12      1.81 o 
  -5   0   6       55.31       57.15      2.45 o 
  -4   0   6       31.25       30.53      1.68 o 
  -3   0   6      141.67      146.85      6.42 o 
  -2   0   6       84.16       84.71      2.29 o 
  -1   0   6      562.76      481.37     13.75 o 
   0   0   6      235.60      230.60      4.28 o 
   1   0   6      224.10      198.30      6.77 o 
   2   0   6      540.76      553.27     20.80 o 
   3   0   6       31.02       32.37      2.59 o 
   4   0   6      160.61      166.55      8.43 o 
   5   0   6       12.45       16.90      3.25 o 
   6   0   6       25.37       35.91      4.40 o 
   7   0   6       11.73       17.15      3.14 o 
  -8   1   6       40.18       36.08      3.86 o 
  -7   1   6       42.26       39.40      3.29 o 
  -6   1   6        6.33        6.34      1.14 o 
  -5   1   6      346.93      338.37     10.03 o 
  -4   1   6       40.20       40.11      2.02 o 
  -3   1   6      407.27      426.96     14.08 o 
  -2   1   6      318.45      322.10     13.84 o 
  -1   1   6      111.91      115.96      2.83 o 
   0   1   6      147.09      158.10      3.48 o 
   1   1   6        0.42        1.19      0.33 o 
   2   1   6        0.02        3.41      0.40 o 
   3   1   6        2.22        3.16      1.20 o 
   4   1   6        3.01        7.97      1.68 o 
   5   1   6        0.40        0.82      1.73 o 
   6   1   6        6.12        7.30      2.02 o 
   7   1   6        0.18        0.33      2.06 o 
  -9   2   6        3.61        3.36      2.60 o 
  -8   2   6        5.95        3.22      1.77 o 
  -7   2   6       10.51        9.83      2.06 o 
  -6   2   6      100.62      103.32      5.55 o 
  -5   2   6        0.31        2.55      0.91 o 
  -4   2   6      133.59      118.97      3.76 o 
  -3   2   6      369.04      392.35     15.02 o 
  -2   2   6       45.55       46.00      1.80 o 
  -1   2   6      609.34      625.93     22.67 o 
   0   2   6      354.18      303.29     18.97 o 
   1   2   6      359.65      373.80     13.22 o 
   2   2   6      288.07      262.22      6.79 o 
   3   2   6        1.45        0.94      1.85 o 
   4   2   6       72.43       61.64      4.29 o 
   5   2   6       27.28       29.48      2.96 o 
   6   2   6        1.52        7.15      3.03 o 
  -9   3   6       24.74       20.59      4.55 o 
  -8   3   6        7.62        8.85      3.79 o 
  -7   3   6      101.51      103.06      6.52 o 
  -6   3   6      186.37      187.44      9.06 o 
  -5   3   6        3.34        7.54      1.56 o 
  -4   3   6      612.77      567.40     14.66 o 
  -3   3   6      198.07      226.58      5.69 o 
  -2   3   6      241.24      246.50      9.53 o 
  -1   3   6      576.02      583.98     18.28 o 
   0   3   6       29.32       31.45      1.63 o 
   1   3   6      286.00      309.73      8.73 o 
   2   3   6      118.40      115.00      3.88 o 
   3   3   6       10.64       14.04      2.03 o 
   4   3   6       86.61       82.90      4.89 o 
   5   3   6        0.23       -0.28      2.06 o 
   6   3   6       12.54        7.91      3.14 o 
  -8   4   6       11.09       14.98      3.05 o 
  -7   4   6        2.24        0.50      1.60 o 
  -6   4   6        2.95        3.10      1.90 o 
  -5   4   6       79.24       76.49      9.16 o 
  -4   4   6        3.96        3.80      1.22 o 
  -3   4   6       35.91       39.15      1.65 o 
  -2   4   6      342.88      331.90      8.62 o 
  -1   4   6        1.95        4.93      2.13 o 
   0   4   6      314.32      331.90      9.74 o 
   1   4   6      192.32      178.74      7.46 o 
   2   4   6      101.09      100.41      4.09 o 
   3   4   6      161.93      149.20      5.80 o 
   4   4   6        1.17        1.21      1.26 o 
   5   4   6       48.77       38.25      5.74 o 
  -8   5   6        7.67        3.45      1.87 o 
  -7   5   6        0.01        1.08      2.11 o 
  -6   5   6       58.31       58.02      4.33 o 
  -5   5   6       14.73       18.09      2.67 o 
  -4   5   6       65.55       67.81      4.46 o 
  -3   5   6      112.68      105.06      5.18 o 
  -2   5   6        5.80        5.23      1.40 o 
  -1   5   6      138.45      146.83      5.11 o 
   0   5   6        2.53        2.03      1.21 o 
   1   5   6       28.27       28.12      2.26 o 
   2   5   6       15.57       19.30      1.79 o 
   3   5   6        9.16        9.01      2.94 o 
   4   5   6        1.68        2.49      2.71 o 
   5   5   6        0.23        2.17      2.38 o 
  -8   6   6       11.74       18.50      3.92 o 
  -7   6   6       65.01       55.31      5.44 o 
  -6   6   6       11.63       13.59      2.39 o 
  -5   6   6      176.76      171.25      9.42 o 
  -4   6   6       68.42       69.39      4.61 o 
  -3   6   6       44.93       47.21      3.46 o 
  -2   6   6      184.30      181.70      6.16 o 
  -1   6   6       18.76       15.85      1.56 o 
   0   6   6       57.26       61.75      4.12 o 
   1   6   6        1.89        2.42      0.96 o 
   2   6   6       15.61       17.68      1.84 o 
   3   6   6        1.02        0.65      2.28 o 
   4   6   6        0.05        0.11      1.95 o 
  -7   7   6       12.21       11.16      2.83 o 
  -6   7   6       87.54       92.49      6.64 o 
  -5   7   6      160.94      151.97      8.94 o 
  -4   7   6       49.16       39.68      3.74 o 
  -3   7   6      450.02      466.09     21.52 o 
  -2   7   6        6.50        9.29      2.93 o 
  -1   7   6      302.74      282.83     10.21 o 
   0   7   6      159.37      171.24      8.94 o 
   1   7   6       60.31       53.32      3.20 o 
   2   7   6      119.65      114.91      7.63 o 
   3   7   6        4.73        2.28      2.49 o 
  -7   8   6       59.56       72.16      7.02 o 
  -6   8   6       17.86       15.91      3.04 o 
  -5   8   6       16.05       20.76      3.72 o 
  -4   8   6       90.84       90.85      6.17 o 
  -3   8   6        1.01       -0.67      1.19 o 
  -2   8   6       22.42       25.71      3.12 o 
  -1   8   6        4.31        6.38      2.14 o 
   0   8   6        2.46        3.95      2.11 o 
   1   8   6        1.68        1.19      1.48 o 
   2   8   6        0.03        0.76      2.06 o 
  -6   9   6        1.37        1.02      1.90 o 
  -5   9   6       24.17       25.27      3.64 o 
  -4   9   6        0.09       -0.80      1.64 o 
  -3   9   6       25.89       30.20      3.56 o 
  -2   9   6       19.95       27.44      4.66 o 
  -1   9   6        3.58        3.40      1.94 o 
  -4  10   6       80.07       78.19      7.68 o 
  -3  10   6       14.97       17.22      4.39 o 
  -2  10   6       45.24       41.48      4.81 o 
   0 -11   7        1.64        0.49      1.36 o 
   1 -11   7        2.31        1.50      1.59 o 
   2 -11   7        0.71        0.76      2.28 o 
   3 -11   7        0.72        1.08      1.95 o 
   4 -11   7        0.08        4.77      2.82 o 
  -2 -10   7        0.13        0.50      1.57 o 
  -1 -10   7        6.73        8.80      2.12 o 
   0 -10   7        3.31        2.79      3.47 o 
   1 -10   7        3.71        0.96      1.43 o 
   2 -10   7        3.28        1.36      0.99 o 
   3 -10   7        0.24        0.56      1.26 o 
   4 -10   7        0.83       -1.10      1.37 o 
   5 -10   7        2.70        0.76      2.71 o 
  -3  -9   7        1.87        3.41      1.66 o 
  -2  -9   7        0.74       -0.63      2.82 o 
  -1  -9   7        0.01       -0.75      1.19 o 
   0  -9   7        0.68        0.46      1.20 o 
   1  -9   7        7.07        9.08      1.84 o 
   2  -9   7        0.09        0.16      0.83 o 
   3  -9   7       13.61       14.05      2.33 o 
   4  -9   7        1.75        3.96      1.56 o 
   5  -9   7        4.97        6.17      2.87 o 
   6  -9   7        3.48        3.47      3.47 o 
  -4  -8   7       11.14       19.83      3.20 o 
  -3  -8   7       18.09       12.21      2.45 o 
  -2  -8   7       28.31       30.54      3.17 o 
  -1  -8   7       14.07       13.15      2.55 o 
   0  -8   7       31.47       36.63      3.62 o 
   1  -8   7       20.67       22.95      1.84 o 
   2  -8   7       15.11       15.03      1.61 o 
   3  -8   7       11.43       13.06      2.13 o 
   4  -8   7        1.59       -0.18      1.02 o 
   5  -8   7        4.17        3.88      1.72 o 
   6  -8   7        9.01        9.20      5.53 o 
  -5  -7   7       15.12       15.43      3.09 o 
  -4  -7   7       31.05       24.94      3.21 o 
  -3  -7   7       93.48       91.91      5.65 o 
  -2  -7   7       31.54       33.29      6.83 o 
  -1  -7   7      165.18      148.49      9.41 o 
   0  -7   7        3.32        1.12      0.71 o 
   1  -7   7       91.31       83.17      3.59 o 
   2  -7   7        0.18       -0.07      0.60 o 
   3  -7   7       10.71        9.79      1.68 o 
   4  -7   7        0.13        1.41      1.26 o 
   5  -7   7        0.12        2.22      2.00 o 
   6  -7   7        0.29        0.12      1.14 o 
   7  -7   7        0.01       -3.58      3.58 o 
  -6  -6   7        1.78        1.96      1.71 o 
  -5  -6   7        0.65        0.81      1.35 o 
  -4  -6   7       35.56       31.45      3.24 o 
  -3  -6   7        0.08       -1.16      1.16 o 
  -2  -6   7      166.73      154.09      5.15 o 
  -1  -6   7       28.14       27.23      1.71 o 
   0  -6   7      306.92      291.41      8.71 o 
   1  -6   7      134.95      128.17      4.96 o 
   2  -6   7       73.04       69.51      3.79 o 
   3  -6   7      180.74      175.20      8.17 o 
   4  -6   7        1.98        5.25      1.90 o 
   5  -6   7       39.73       41.45      3.72 o 
   6  -6   7       30.15       31.04      5.09 o 
   7  -6   7        0.50       -0.51      2.38 o 
  -6  -5   7        2.84        1.28      1.53 o 
  -5  -5   7       44.07       51.89      4.52 o 
  -4  -5   7        7.32        6.34      1.64 o 
  -3  -5   7       87.70       87.02      3.47 o 
  -2  -5   7      130.01      123.59      4.08 o 
  -1  -5   7       22.82       25.92      1.47 o 
   0  -5   7      153.57      136.18      4.70 o 
   1  -5   7       30.22       27.94      1.23 o 
   2  -5   7        7.78       11.70      1.46 o 
   3  -5   7       67.72       70.43      4.88 o 
   4  -5   7       23.10       21.81      3.30 o 
   5  -5   7       13.05       14.49      2.49 o 
   6  -5   7       31.80       23.50      3.10 o 
   7  -5   7        0.27       -0.02      1.26 o 
  -7  -4   7        1.94       -0.28      1.95 o 
  -6  -4   7       10.88        8.31      3.30 o 
  -5  -4   7        0.54        1.43      1.26 o 
  -4  -4   7       26.83       17.83      2.16 o 
  -3  -4   7       19.62       22.52      2.35 o 
  -2  -4   7       36.53       27.88      1.85 o 
  -1  -4   7       90.15       92.12      3.13 o 
   0  -4   7       46.81       45.62      2.72 o 
   1  -4   7      105.15      102.69      4.44 o 
   2  -4   7      216.54      212.66      9.00 o 
   3  -4   7        0.34        0.44      1.03 o 
   4  -4   7      236.61      214.41     14.68 o 
   5  -4   7       37.64       37.49      4.88 o 
   6  -4   7       47.12       47.55      4.39 o 
   7  -4   7       36.81       41.14      5.85 o 
  -7  -3   7        0.02        0.75      2.82 o 
  -6  -3   7        1.08        2.73      1.58 o 
  -5  -3   7        1.54        0.61      1.06 o 
  -4  -3   7       41.40       42.17      2.39 o 
  -3  -3   7        9.77       15.64      1.67 o 
  -2  -3   7      122.99      112.80      6.18 o 
  -1  -3   7        3.59        6.89      1.26 o 
   0  -3   7       90.09       96.29      2.51 o 
   1  -3   7        0.06        2.06      0.84 o 
   2  -3   7       48.98       49.01      3.14 o 
   3  -3   7        0.82        1.68      1.14 o 
   4  -3   7        1.94        5.06      1.42 o 
   5  -3   7        3.25        7.35      4.23 o 
   6  -3   7        1.41        2.17      1.46 o 
   7  -3   7        0.87        1.02      1.64 o 
  -8  -2   7        0.37       -0.54      2.17 o 
  -7  -2   7        0.35       -1.02      1.34 o 
  -6  -2   7        5.65        9.17      1.84 o 
  -5  -2   7        9.40       13.08      1.64 o 
  -4  -2   7        0.44        0.32      0.75 o 
  -3  -2   7      108.47      128.79      4.59 o 
  -2  -2   7        8.59       10.79      1.19 o 
  -1  -2   7      106.99      106.90      4.21 o 
   0  -2   7      100.79      100.81      4.69 o 
   1  -2   7       62.50       69.85      3.36 o 
   2  -2   7       30.12       31.29      2.34 o 
   3  -2   7        0.14        1.71      1.03 o 
   4  -2   7        2.64        3.53      2.06 o 
   5  -2   7        2.03        1.29      1.68 o 
   6  -2   7        0.55        2.03      1.65 o 
   7  -2   7        3.39        2.39      2.00 o 
  -8  -1   7        2.97        0.22      1.95 o 
  -7  -1   7        0.67        0.26      1.41 o 
  -6  -1   7       27.23       30.39      2.26 o 
  -5  -1   7       12.83       14.10      1.69 o 
  -4  -1   7      138.20      139.09      4.91 o 
  -3  -1   7        0.84        0.77      0.84 o 
  -2  -1   7      290.22      279.40      7.29 o 
  -1  -1   7       84.89       86.30      3.64 o 
   0  -1   7      113.26      108.62      4.33 o 
   1  -1   7      270.60      276.98      9.88 o 
   2  -1   7       82.50       74.19      4.06 o 
   3  -1   7      190.87      214.43     15.93 o 
   4  -1   7      233.45      246.77     12.18 o 
   5  -1   7        5.49        4.43      1.80 o 
   6  -1   7      153.84      151.73     10.23 o 
   7  -1   7        7.21        7.14      2.79 o 
  -8   0   7       29.34       38.57      5.53 o 
  -7   0   7        2.84        2.89      1.34 o 
  -6   0   7       39.38       38.99      4.26 o 
  -5   0   7       42.17       42.72      3.05 o 
  -4   0   7        1.73        1.33      0.77 o 
  -3   0   7       48.37       51.06      3.19 o 
  -2   0   7      213.40      220.13      7.83 o 
  -1   0   7       39.38       38.21      2.10 o 
   0   0   7      208.12      201.32      5.26 o 
   1   0   7        8.51        8.84      1.28 o 
   2   0   7       90.44       93.82      5.42 o 
   3   0   7        1.83        3.26      1.30 o 
   4   0   7       12.47       16.02      4.71 o 
   5   0   7        0.13        2.65      1.53 o 
   6   0   7        7.14        4.13      1.88 o 
  -8   1   7        0.68        1.84      2.17 o 
  -7   1   7       18.42       17.71      2.65 o 
  -6   1   7        6.89        5.96      1.14 o 
  -5   1   7       34.16       31.81      2.74 o 
  -4   1   7       64.91       58.22      4.71 o 
  -3   1   7        4.26        7.70      1.51 o 
  -2   1   7       32.41       31.98      1.41 o 
  -1   1   7        0.63        0.66      0.76 o 
   0   1   7      115.49      108.41      2.77 o 
   1   1   7        4.91        8.11      2.82 o 
   2   1   7      309.43      315.00     13.18 o 
   3   1   7       30.72       30.70      2.75 o 
   4   1   7      233.64      240.07     11.80 o 
   5   1   7       43.97       46.59      4.17 o 
   6   1   7       32.86       28.19      3.49 o 
  -8   2   7        1.92        2.22      1.61 o 
  -7   2   7       67.60       73.82      6.93 o 
  -6   2   7        5.67        5.86      3.03 o 
  -5   2   7       87.85       85.00      3.24 o 
  -4   2   7      235.83      246.39     11.47 o 
  -3   2   7       94.66       91.46      4.32 o 
  -2   2   7      485.39      487.58     12.60 o 
  -1   2   7        2.52        5.06      1.04 o 
   0   2   7      573.41      547.30     19.50 o 
   1   2   7       42.27       43.84      1.80 o 
   2   2   7      204.76      202.88      9.14 o 
   3   2   7       74.01       80.15     10.40 o 
   4   2   7       56.01       63.81      4.93 o 
   5   2   7       34.22       35.92      4.32 o 
   6   2   7        8.04        8.99      4.33 o 
  -8   3   7        0.13        4.15      1.91 o 
  -7   3   7       32.87       31.86      7.42 o 
  -6   3   7        0.89        0.62      1.25 o 
  -5   3   7       30.84       34.18      3.18 o 
  -4   3   7        3.93        1.75      0.71 o 
  -3   3   7        4.61        2.56      0.83 o 
  -2   3   7       14.47       17.66      1.27 o 
  -1   3   7        1.64        2.41      0.68 o 
   0   3   7       18.59       21.45      2.14 o 
   1   3   7        4.92        6.76      0.95 o 
   2   3   7       60.20       61.67      3.85 o 
   3   3   7        1.24        2.76      1.28 o 
   4   3   7       24.97       26.25      3.58 o 
   5   3   7        5.48        7.48      3.14 o 
  -8   4   7        5.01        3.18      1.95 o 
  -7   4   7       16.75       15.05      2.93 o 
  -6   4   7        1.37        0.68      1.22 o 
  -5   4   7      121.83      118.75      6.55 o 
  -4   4   7       45.67       52.21      3.79 o 
  -3   4   7       44.04       40.68      1.78 o 
  -2   4   7      242.02      226.18      6.86 o 
  -1   4   7        0.04        0.66      0.66 o 
   0   4   7       86.19       85.15      3.55 o 
   1   4   7       73.01       78.05      4.81 o 
   2   4   7        0.34        0.67      0.83 o 
   3   4   7       35.55       35.82      3.27 o 
   4   4   7       19.18       21.98      4.23 o 
   5   4   7        0.79        4.01      2.93 o 
  -8   5   7       80.33       86.78      7.73 o 
  -7   5   7        8.51        7.69      2.45 o 
  -6   5   7       84.12       79.68      6.88 o 
  -5   5   7      143.78      159.61     11.05 o 
  -4   5   7        0.15        1.22      1.14 o 
  -3   5   7      166.98      160.28      7.98 o 
  -2   5   7      145.55      141.85      6.46 o 
  -1   5   7       56.59       66.04      3.49 o 
   0   5   7      132.32      129.52      5.17 o 
   1   5   7        3.18        1.97      0.95 o 
   2   5   7       55.62       57.70      5.31 o 
   3   5   7        1.49        1.75      1.35 o 
  -7   6   7       51.13       46.49      5.74 o 
  -6   6   7       77.19       68.86      6.83 o 
  -5   6   7        9.82        9.27      2.03 o 
  -4   6   7      290.27      302.35     15.16 o 
  -3   6   7       23.71       36.59      3.45 o 
  -2   6   7      145.42      145.98      5.46 o 
  -1   6   7      217.24      240.10      8.92 o 
   0   6   7        0.41       -0.34      0.85 o 
   1   6   7      132.83      155.52      7.35 o 
   2   6   7       62.61       56.34      4.41 o 
   3   6   7       11.04        4.88      1.95 o 
  -7   7   7       10.91       12.95      2.89 o 
  -6   7   7        9.53       19.34      3.16 o 
  -5   7   7       30.74       31.16      4.01 o 
  -4   7   7       16.37       21.78      3.49 o 
  -3   7   7       17.45       22.95      6.28 o 
  -2   7   7       37.47       36.48      3.50 o 
  -1   7   7        3.26        5.22      1.19 o 
   0   7   7       28.86       35.19      2.91 o 
   1   7   7        1.67        2.13      1.29 o 
   2   7   7        2.29        0.54      1.41 o 
  -6   8   7        0.19        0.17      1.54 o 
  -5   8   7        0.85        2.05      2.28 o 
  -4   8   7        0.47        0.37      1.41 o 
  -3   8   7        4.79        9.62      4.71 o 
  -2   8   7        0.73       -0.91      1.68 o 
  -1   8   7        5.76       12.34      3.58 o 
   0   8   7        2.21        2.07      1.57 o 
  -4   9   7       32.13       40.46      9.43 o 
  -3   9   7        3.38        1.28      1.74 o 
  -2   9   7       67.76       71.84      5.70 o 
  -1   9   7        5.15        2.28      2.60 o 
   1 -11   8        1.48        0.00      2.60 o 
   2 -11   8        4.50        2.82      2.93 o 
  -1 -10   8        2.36        3.50      1.70 o 
   0 -10   8        0.10        1.47      1.37 o 
   1 -10   8        0.26       -1.52      2.49 o 
   2 -10   8        0.00        0.83      1.45 o 
   3 -10   8        1.21        3.29      2.65 o 
   4 -10   8        0.50        0.93      1.56 o 
  -3  -9   8        0.02        1.47      1.54 o 
  -2  -9   8        0.25        0.97      1.48 o 
  -1  -9   8        0.13        0.81      1.41 o 
   0  -9   8        0.57        0.75      1.14 o 
   1  -9   8        3.02        2.03      1.48 o 
   2  -9   8        4.14        6.87      4.23 o 
   3  -9   8       10.03        8.25      2.17 o 
   4  -9   8        0.92        0.84      3.63 o 
   5  -9   8        9.82        8.40      2.45 o 
  -4  -8   8        0.63        0.56      2.28 o 
  -3  -8   8        0.32        0.17      1.22 o 
  -2  -8   8        1.43        2.17      2.17 o 
  -1  -8   8        6.84        9.50      1.69 o 
   0  -8   8        0.43        0.92      0.75 o 
   1  -8   8       16.72       15.01      1.38 o 
   2  -8   8        1.74        0.43      1.06 o 
   3  -8   8        3.73        5.04      1.53 o 
   4  -8   8        0.32        8.11      5.63 o 
   5  -8   8        0.34        0.91      1.40 o 
   6  -8   8        0.82        2.32      1.61 o 
  -5  -7   8       14.63       10.74      2.50 o 
  -4  -7   8        8.63       11.77      5.96 o 
  -3  -7   8       28.42       24.77      5.15 o 
  -2  -7   8        0.15        0.43      1.84 o 
  -1  -7   8       14.04       16.25      4.55 o 
   0  -7   8        8.85        8.90      1.21 o 
   1  -7   8        1.63        3.91      1.28 o 
   2  -7   8        7.32        7.38      1.61 o 
   3  -7   8       23.00       27.06      3.13 o 
   4  -7   8        0.02        1.06      1.34 o 
   5  -7   8        9.79       14.02      2.57 o 
   6  -7   8        4.42        1.39      2.82 o 
  -5  -6   8        0.25        0.24      1.25 o 
  -4  -6   8        2.31        2.12      1.46 o 
  -3  -6   8        0.46        0.88      1.90 o 
  -2  -6   8       20.57       21.86      1.66 o 
  -1  -6   8        2.23        5.01      1.28 o 
   0  -6   8       26.87       22.98      1.61 o 
   1  -6   8        0.09       -0.72      0.96 o 
   2  -6   8       25.10       29.83      2.60 o 
   3  -6   8        0.19       -0.16      1.30 o 
   4  -6   8        7.58        8.07      1.84 o 
   5  -6   8        0.13        1.62      1.57 o 
   6  -6   8        1.23        1.78      1.68 o 
  -6  -5   8        5.23        2.80      1.79 o 
  -5  -5   8        7.40       10.26      2.49 o 
  -4  -5   8        4.90        3.65      2.87 o 
  -3  -5   8       32.68       29.14      1.84 o 
  -2  -5   8        0.13       -0.70      0.91 o 
  -1  -5   8       37.40       42.99      5.08 o 
   0  -5   8        4.99        5.32      2.27 o 
   1  -5   8       14.22       12.40      2.38 o 
   2  -5   8        0.90        5.53      3.30 o 
   3  -5   8        0.50        3.31      1.34 o 
   4  -5   8        0.97        3.58      1.42 o 
   5  -5   8        0.00        0.66      1.35 o 
   6  -5   8        0.49        3.30      1.76 o 
  -6  -4   8       10.02        8.11      2.13 o 
  -5  -4   8        6.03        4.59      1.66 o 
  -4  -4   8       51.47       45.36      2.73 o 
  -3  -4   8        6.16        8.97      1.22 o 
  -2  -4   8       85.14       85.27      4.55 o 
  -1  -4   8       82.24       90.23      3.40 o 
   0  -4   8        2.44        5.41      3.68 o 
   1  -4   8      123.33      130.25      8.07 o 
   2  -4   8       31.74       35.37      3.41 o 
   3  -4   8        9.46       14.42      5.26 o 
   4  -4   8       29.52       37.46      3.36 o 
   5  -4   8        5.44        7.97      2.82 o 
   6  -4   8        0.82        0.92      1.76 o 
  -7  -3   8       12.70       17.83      3.33 o 
  -6  -3   8       27.42       29.80      3.37 o 
  -5  -3   8        1.77        2.08      1.46 o 
  -4  -3   8       77.74       84.67      3.92 o 
  -3  -3   8       51.58       50.14      2.56 o 
  -2  -3   8       20.66       18.20      2.20 o 
  -1  -3   8      233.94      233.56      8.96 o 
   0  -3   8       91.97       78.75      4.09 o 
   1  -3   8      161.63      162.52      7.12 o 
   2  -3   8      217.21      202.29     12.89 o 
   3  -3   8        7.48       12.42      1.91 o 
   4  -3   8      117.30      118.35      7.94 o 
   5  -3   8        0.51        2.83      1.60 o 
   6  -3   8       11.38        9.76      2.49 o 
  -7  -2   8        1.09        4.93      3.09 o 
  -6  -2   8        0.02       -0.67      2.44 o 
  -5  -2   8       22.15       21.45      2.66 o 
  -4  -2   8       30.99       35.77      2.47 o 
  -3  -2   8       23.19       21.28      1.77 o 
  -2  -2   8      392.96      365.12     14.72 o 
  -1  -2   8        0.57        2.27      1.25 o 
   0  -2   8      638.43      625.27     26.93 o 
   1  -2   8      222.88      217.53      9.27 o 
   2  -2   8      233.35      252.54     10.87 o 
   3  -2   8      323.13      313.60     15.55 o 
   4  -2   8        0.00       -1.05      1.53 o 
   5  -2   8      128.05      131.54      8.54 o 
   6  -2   8       45.90       40.65      4.98 o 
  -7  -1   8        0.99        2.82      2.28 o 
  -6  -1   8       50.70       53.47      5.50 o 
  -5  -1   8        4.43        6.46      1.47 o 
  -4  -1   8      118.68      133.06      5.13 o 
  -3  -1   8       43.16       43.21      2.10 o 
  -2  -1   8       58.88       70.11      6.23 o 
  -1  -1   8      105.42      100.32      2.90 o 
   0  -1   8       18.01       20.04      6.34 o 
   1  -1   8       42.73       48.91      3.05 o 
   2  -1   8        0.13       -0.50      1.14 o 
   3  -1   8       36.69       36.56      3.22 o 
   4  -1   8        0.70        1.41      2.06 o 
   5  -1   8       18.04       22.49      5.96 o 
   6  -1   8        0.49        0.13      1.45 o 
  -8   0   8        1.59        4.77      2.82 o 
  -7   0   8       16.14       20.60      2.98 o 
  -6   0   8        4.53        3.76      1.13 o 
  -5   0   8       64.20       73.06      3.70 o 
  -4   0   8       49.78       44.14      3.72 o 
  -3   0   8       67.60       67.50      2.78 o 
  -2   0   8      132.27      120.86      7.42 o 
  -1   0   8      108.78       92.61      8.18 o 
   0   0   8      211.13      221.30      9.27 o 
   1   0   8       71.70       61.25      3.55 o 
   2   0   8       81.06       79.39      4.52 o 
   3   0   8       29.42       28.31      3.14 o 
   4   0   8        8.86       14.00      2.48 o 
   5   0   8        4.15        3.92      2.05 o 
   6   0   8        0.26        2.87      2.98 o 
  -8   1   8       42.62       46.27      6.72 o 
  -7   1   8        9.76       11.08      2.72 o 
  -6   1   8      139.36      138.52      7.62 o 
  -5   1   8      114.19      113.94      4.72 o 
  -4   1   8      161.71      155.85      9.84 o 
  -3   1   8      507.58      534.02     28.95 o 
  -2   1   8       25.53       24.57      1.81 o 
  -1   1   8      500.47      510.65     18.95 o 
   0   1   8       71.12       76.17      4.55 o 
   1   1   8      207.03      203.44     10.62 o 
   2   1   8       98.61      107.79      6.16 o 
   3   1   8        0.69        0.56      1.95 o 
   4   1   8       37.95       42.00      4.19 o 
   5   1   8        9.79       11.41      2.34 o 
  -8   2   8        4.42        8.68      5.09 o 
  -7   2   8       20.34       21.50      2.87 o 
  -6   2   8        2.88        3.42      1.40 o 
  -5   2   8       16.70       17.09      2.36 o 
  -4   2   8        1.89        3.05      0.92 o 
  -3   2   8       13.64       12.03      1.17 o 
  -2   2   8       92.63       87.76      3.20 o 
  -1   2   8        6.32        5.89      1.54 o 
   0   2   8      172.07      164.50      7.13 o 
   1   2   8       22.15       22.35      2.37 o 
   2   2   8       88.78      100.45      6.93 o 
   3   2   8       23.97       22.49      3.13 o 
   4   2   8        7.73        5.37      1.88 o 
   5   2   8        2.63        4.36      1.88 o 
  -8   3   8        3.86        2.87      1.95 o 
  -7   3   8        1.24        1.54      1.53 o 
  -6   3   8        8.17        6.41      3.63 o 
  -5   3   8       12.32       18.28      2.87 o 
  -4   3   8        1.59        2.57      1.57 o 
  -3   3   8       10.65       11.30      1.25 o 
  -2   3   8      147.28      153.63      5.04 o 
  -1   3   8        0.95        1.48      0.72 o 
   0   3   8      157.39      152.79      5.01 o 
   1   3   8      109.01      117.81      9.64 o 
   2   3   8       35.35       32.21      3.03 o 
   3   3   8       89.20       87.23      6.13 o 
   4   3   8        7.32       13.92      3.79 o 
  -7   4   8       15.14       15.58      2.84 o 
  -6   4   8      193.51      194.67     11.30 o 
  -5   4   8        1.66        2.95      2.93 o 
  -4   4   8      226.98      228.99     11.60 o 
  -3   4   8      114.11      112.34      4.16 o 
  -2   4   8       95.79       86.64      5.35 o 
  -1   4   8      173.44      178.57      6.25 o 
   0   4   8        2.63        3.07      0.97 o 
   1   4   8      109.63      107.05      7.26 o 
   2   4   8        2.26        4.31      2.55 o 
   3   4   8       49.24       45.64      4.44 o 
   4   4   8        3.82        3.90      2.71 o 
  -7   5   8        9.42       10.12      3.85 o 
  -6   5   8        2.67        2.92      1.59 o 
  -5   5   8       11.75       13.38      2.38 o 
  -4   5   8       93.79      105.32      6.40 o 
  -3   5   8        2.85        6.21      1.61 o 
  -2   5   8      197.79      185.53      9.90 o 
  -1   5   8       41.20       44.22      2.55 o 
   0   5   8      177.79      182.04      7.76 o 
   1   5   8       70.40       67.03     11.59 o 
   2   5   8       23.30       17.10      2.52 o 
   3   5   8       50.46       49.41      6.83 o 
  -7   6   8        0.29        1.86      2.26 o 
  -6   6   8       52.01       59.42     13.16 o 
  -5   6   8       26.51       28.84      3.82 o 
  -4   6   8       45.71       44.77      4.48 o 
  -3   6   8       76.28       82.25      6.50 o 
  -2   6   8        0.00       -1.19      1.52 o 
  -1   6   8       66.27       62.96      3.98 o 
   0   6   8       22.05       26.56      2.81 o 
   1   6   8       15.34       16.06      2.56 o 
   2   6   8       20.37       20.26      5.31 o 
  -6   7   8        2.35        3.02      2.49 o 
  -5   7   8        7.09        7.01      2.36 o 
  -4   7   8       10.25        9.01      2.47 o 
  -3   7   8        5.48        4.98      1.98 o 
  -2   7   8        0.28        1.71      1.58 o 
  -1   7   8        0.61        0.00      2.82 o 
   0   7   8        0.77        2.82      2.38 o 
   1   7   8        3.22       -1.73      2.06 o 
  -5   8   8       34.14       35.47      4.63 o 
  -4   8   8        0.32       -0.41      1.49 o 
  -3   8   8       56.29       54.93      5.16 o 
  -2   8   8       32.75       31.56      4.21 o 
  -1   8   8       12.56       11.59      4.01 o 
   0 -10   9        0.02        0.65      2.49 o 
   1 -10   9        5.37        3.36      2.93 o 
   2 -10   9        2.09        5.85      3.25 o 
   3 -10   9        0.06       -0.95      1.74 o 
  -2  -9   9        0.49        0.54      2.28 o 
  -1  -9   9        0.16        0.65      2.28 o 
   0  -9   9        0.00       -2.93      2.93 o 
   1  -9   9        4.22        4.89      1.93 o 
   2  -9   9        0.74        0.97      1.37 o 
   3  -9   9        5.05        5.08      1.88 o 
   4  -9   9        1.27        1.78      1.84 o 
  -3  -8   9        0.91        0.22      1.73 o 
  -2  -8   9        0.10       -0.09      1.46 o 
  -1  -8   9        6.43        7.15      3.90 o 
   0  -8   9        0.01        0.62      1.28 o 
   1  -8   9        5.80        2.43      1.44 o 
   2  -8   9        0.08       -1.56      1.56 o 
   3  -8   9        1.34        3.27      1.74 o 
   4  -8   9        0.12        0.83      2.38 o 
   5  -8   9        0.24        0.33      1.40 o 
  -4  -7   9        2.75        3.52      2.98 o 
  -3  -7   9        0.12       -0.80      1.42 o 
  -2  -7   9        5.43        8.30      3.79 o 
  -1  -7   9        5.79        7.23      2.51 o 
   0  -7   9        3.37        1.36      1.63 o 
   1  -7   9       27.19       29.62      4.33 o 
   2  -7   9        2.67        1.42      1.84 o 
   3  -7   9       35.69       36.90      3.50 o 
   4  -7   9       19.18       22.56      2.86 o 
   5  -7   9        9.60       10.00      5.63 o 
  -5  -6   9        0.78        1.85      1.59 o 
  -4  -6   9        1.04        1.66      1.56 o 
  -3  -6   9        0.75        1.58      1.68 o 
  -2  -6   9        1.74        1.32      0.87 o 
  -1  -6   9        0.66        2.75      2.13 o 
   0  -6   9        2.02        4.10      1.28 o 
   1  -6   9        8.43       10.15      1.90 o 
   2  -6   9        1.20        1.48      2.49 o 
   3  -6   9        0.24       -0.61      1.35 o 
   4  -6   9        6.13        9.25      2.38 o 
   5  -6   9        5.75        7.91      2.42 o 
   6  -6   9        0.90        2.49      2.17 o 
  -5  -5   9        8.42        7.73      2.28 o 
  -4  -5   9        2.00        6.61      2.87 o 
  -3  -5   9        0.33        0.19      1.11 o 
  -2  -5   9        3.33        3.95      1.32 o 
  -1  -5   9       16.17       18.46      1.45 o 
   0  -5   9       11.94       10.36      1.79 o 
   1  -5   9       33.86       35.00      3.90 o 
   2  -5   9       66.10       53.95      3.74 o 
   3  -5   9        0.71        2.87      1.79 o 
   4  -5   9       58.95       59.89      5.15 o 
   5  -5   9        5.95        2.13      1.60 o 
   6  -5   9        7.14        5.00      2.39 o 
  -6  -4   9       13.52       12.22      2.78 o 
  -5  -4   9        7.17       10.11      2.93 o 
  -4  -4   9       74.44       80.86      5.85 o 
  -3  -4   9        0.11       -0.06      0.72 o 
  -2  -4   9      111.35      107.05      6.56 o 
  -1  -4   9       15.34       16.21      3.85 o 
   0  -4   9       72.84       69.09      4.26 o 
   1  -4   9       15.70       13.06      2.22 o 
   2  -4   9       24.34       20.08      2.26 o 
   3  -4   9        3.19        5.96      1.72 o 
   4  -4   9        7.96        9.88      2.14 o 
   5  -4   9        0.85        0.60      1.38 o 
   6  -4   9        4.60        3.06      2.17 o 
  -6  -3   9        2.30        2.44      1.53 o 
  -5  -3   9       40.40       36.65      4.77 o 
  -4  -3   9        1.19        3.42      1.22 o 
  -3  -3   9       59.41       61.10      3.20 o 
  -2  -3   9       60.24       57.49      2.73 o 
  -1  -3   9       38.62       34.41      2.68 o 
   0  -3   9      150.47      135.50      9.97 o 
   1  -3   9        0.02        4.79      5.53 o 
   2  -3   9      159.82      156.74      7.87 o 
   3  -3   9       10.79       11.54      1.99 o 
   4  -3   9       54.97       53.65      4.44 o 
   5  -3   9       14.74       17.60      3.21 o 
   6  -3   9        7.34       13.17      4.71 o 
  -7  -2   9       10.48       11.81      3.79 o 
  -6  -2   9        5.17        7.89      5.26 o 
  -5  -2   9       53.63       54.51      3.42 o 
  -4  -2   9        0.08        1.77      1.01 o 
  -3  -2   9       79.88       73.45      3.26 o 
  -2  -2   9       43.47       46.28      4.47 o 
  -1  -2   9       35.59       33.54      2.75 o 
   0  -2   9       93.42       88.39      4.80 o 
   1  -2   9        0.50        0.94      1.14 o 
   2  -2   9       44.45       48.17      3.95 o 
   3  -2   9       16.58       14.27      2.25 o 
   4  -2   9        2.98        4.18      4.55 o 
   5  -2   9        9.67       14.49      2.76 o 
   6  -2   9        0.96       -0.74      2.28 o 
  -7  -1   9        3.40        0.76      1.95 o 
  -6  -1   9        4.07        1.33      1.04 o 
  -5  -1   9        0.34       -0.52      0.97 o 
  -4  -1   9       39.51       37.67      2.40 o 
  -3  -1   9        1.14        2.53      0.82 o 
  -2  -1   9      123.59      117.12      7.28 o 
  -1  -1   9        0.05        2.36      1.02 o 
   0  -1   9       58.86       60.18      3.84 o 
   1  -1   9        8.33       10.54      1.71 o 
   2  -1   9        3.28        7.22      1.73 o 
   3  -1   9        0.71       -0.71      1.33 o 
   4  -1   9        5.23        8.34      2.39 o 
   5  -1   9        0.24        0.89      1.77 o 
  -7   0   9       41.94       47.46      7.69 o 
  -6   0   9        2.51        2.76      1.79 o 
  -5   0   9       40.93       36.22      3.89 o 
  -4   0   9       42.26       36.16      4.96 o 
  -3   0   9        0.33        0.88      0.82 o 
  -2   0   9       28.49       26.52      2.24 o 
  -1   0   9       79.96       73.46      4.08 o 
   0   0   9        9.21        5.62      1.35 o 
   1   0   9      127.32      106.64      5.80 o 
   2   0   9      119.82      123.06      7.08 o 
   3   0   9       17.02       23.22      3.52 o 
   4   0   9      109.22      111.53      8.56 o 
   5   0   9        2.41        8.38      6.34 o 
  -7   1   9        0.02        2.08      1.72 o 
  -6   1   9       14.19       14.78      2.33 o 
  -5   1   9        1.55        3.63      1.44 o 
  -4   1   9      120.48      119.79      4.75 o 
  -3   1   9        4.10        7.63      2.18 o 
  -2   1   9      186.66      188.58      6.05 o 
  -1   1   9        2.75        0.64      1.68 o 
   0   1   9      120.46      115.14      5.95 o 
   1   1   9        0.50        5.44      5.47 o 
   2   1   9       17.57       19.58      2.57 o 
   3   1   9        0.00       -0.45      1.63 o 
   4   1   9        6.72        6.96      2.51 o 
   5   1   9        0.00        0.73      2.03 o 
  -7   2   9        0.62        3.56      1.76 o 
  -6   2   9        0.03        0.76      1.30 o 
  -5   2   9        2.19        0.92      1.22 o 
  -4   2   9        0.04        0.30      0.68 o 
  -3   2   9       24.22       25.18      3.36 o 
  -2   2   9       13.78        9.66      1.28 o 
  -1   2   9       37.48       39.78      2.81 o 
   0   2   9      106.45       96.08      5.25 o 
   1   2   9        1.84        8.60      2.65 o 
   2   2   9      132.25      137.18     11.70 o 
   3   2   9        8.27        6.89      2.08 o 
   4   2   9       40.56       51.70      7.48 o 
  -7   3   9      111.14      112.65      8.66 o 
  -6   3   9       21.32       26.50      5.53 o 
  -5   3   9      206.98      210.07     11.04 o 
  -4   3   9      184.41      182.06    107.70 o 
  -3   3   9       77.56       72.52      3.45 o 
  -2   3   9      378.91      372.33     12.20 o 
  -1   3   9        0.92        1.35      1.17 o 
   0   3   9      167.68      166.26      8.31 o 
   1   3   9       31.57       40.48      6.39 o 
   2   3   9       29.43       22.59      3.05 o 
   3   3   9       27.60       30.51      4.24 o 
   4   3   9        0.01        0.77      1.48 o 
  -7   4   9       10.57       12.36      2.91 o 
  -6   4   9       23.58       26.72      3.67 o 
  -5   4   9       39.91       36.05      3.79 o 
  -4   4   9       28.84       24.83      4.17 o 
  -3   4   9       74.51       79.88      5.30 o 
  -2   4   9        1.09        1.12      1.24 o 
  -1   4   9       48.61       50.06      3.95 o 
   0   4   9       26.05       26.86      2.81 o 
   1   4   9        3.89       12.10      2.26 o 
   2   4   9       34.91       38.28      3.86 o 
   3   4   9        9.22        8.14      7.26 o 
  -6   5   9       13.01       20.47      3.76 o 
  -5   5   9        5.71        9.28      3.95 o 
  -4   5   9       79.45       96.05      7.54 o 
  -3   5   9        3.02        4.55      2.06 o 
  -2   5   9       41.30       40.67      3.43 o 
  -1   5   9       50.54       54.69      4.00 o 
   0   5   9        0.61        1.03      1.46 o 
   1   5   9       30.39       33.77      3.79 o 
   2   5   9       16.00       18.25      2.95 o 
  -6   6   9        5.87        3.59      2.22 o 
  -5   6   9       34.33       37.66      4.32 o 
  -4   6   9        2.51        1.03      1.68 o 
  -3   6   9       28.53       34.26      3.54 o 
  -2   6   9        8.86        6.61      2.17 o 
  -1   6   9        9.62        8.99      3.36 o 
   0   6   9        3.64        0.74      2.65 o 
   1   6   9        6.81        7.19      2.67 o 
  -4   7   9       71.03       74.96      6.76 o 
  -3   7   9       57.79       91.67     12.79 o 
  -2   7   9       25.58       26.00      5.53 o 
   0  -9  10        1.50        2.38      2.71 o 
   1  -9  10        0.44       -0.22      2.49 o 
   2  -9  10        0.00       -0.48      1.42 o 
  -2  -8  10        6.33       14.84      4.55 o 
  -1  -8  10        8.90        9.21      3.58 o 
   0  -8  10       20.77       19.72      4.55 o 
   1  -8  10        0.54       -0.40      1.43 o 
   2  -8  10       17.07       20.10      3.52 o 
   3  -8  10        3.14        3.03      1.90 o 
   4  -8  10        1.25        9.54      2.98 o 
  -3  -7  10        0.95       -0.87      2.38 o 
  -2  -7  10        1.20        5.63      3.03 o 
  -1  -7  10        0.26        1.12      1.18 o 
   0  -7  10        1.49        3.68      1.69 o 
   1  -7  10        3.09        6.06      3.85 o 
   2  -7  10        3.46        5.62      3.95 o 
   3  -7  10        5.05        9.19      6.83 o 
   4  -7  10        6.36        6.86      2.16 o 
  -4  -6  10        1.17        2.17      3.14 o 
  -3  -6  10        1.33        2.82      3.25 o 
  -2  -6  10        3.53        2.47      1.64 o 
  -1  -6  10        0.85        2.70      2.93 o 
   0  -6  10        3.03        5.80      1.76 o 
   1  -6  10        0.02       -1.43      1.43 o 
   2  -6  10        0.10        1.40      1.30 o 
   3  -6  10        0.01        1.82      1.58 o 
   4  -6  10        1.11        0.52      1.42 o 
   5  -6  10        0.13        1.64      1.95 o 
  -5  -5  10       10.62       15.58      2.81 o 
  -4  -5  10       11.93       14.29      2.46 o 
  -3  -5  10       37.28       31.64      3.36 o 
  -2  -5  10        4.02        2.49      2.76 o 
  -1  -5  10       43.88       41.54      3.35 o 
   0  -5  10        4.27        8.34      1.76 o 
   1  -5  10       15.41       21.00      4.93 o 
   2  -5  10       21.64       23.52      2.93 o 
   3  -5  10        0.56        1.45      1.73 o 
   4  -5  10       16.88       24.30      3.25 o 
   5  -5  10        7.02        6.44      2.26 o 
  -5  -4  10        0.55        1.64      1.59 o 
  -4  -4  10       23.14       18.03      2.87 o 
  -3  -4  10        0.89        0.76      1.01 o 
  -2  -4  10       44.82       43.08      3.79 o 
  -1  -4  10        4.03        0.09      0.96 o 
   0  -4  10       44.48       37.69      5.36 o 
   1  -4  10       19.26       21.76      2.58 o 
   2  -4  10        9.03       10.24      4.01 o 
   3  -4  10       25.97       24.85      2.94 o 
   4  -4  10        2.47       11.92      4.23 o 
   5  -4  10        6.49        8.88      3.06 o 
  -6  -3  10        9.50       11.77      2.57 o 
  -5  -3  10        1.94        1.76      1.64 o 
  -4  -3  10       11.48       10.02      1.89 o 
  -3  -3  10       19.71       23.69      1.96 o 
  -2  -3  10        0.85        2.49      1.38 o 
  -1  -3  10       12.86       13.50      1.92 o 
   0  -3  10       16.08       18.68      4.66 o 
   1  -3  10        6.73        6.54      1.65 o 
   2  -3  10        9.83       18.42      2.67 o 
   3  -3  10       30.45       26.78      3.18 o 
   4  -3  10        1.13        2.03      1.65 o 
   5  -3  10       14.64       18.50      3.46 o 
  -6  -2  10       13.13       13.87      2.86 o 
  -5  -2  10        5.93        1.86      1.43 o 
  -4  -2  10        5.58        7.42      1.41 o 
  -3  -2  10       13.63       16.73      1.57 o 
  -2  -2  10        2.02        2.49      1.23 o 
  -1  -2  10        4.42        5.66      2.93 o 
   0  -2  10       10.83       19.11      3.79 o 
   1  -2  10        0.70        0.68      1.25 o 
   2  -2  10        2.21        1.76      1.34 o 
   3  -2  10        0.01        0.95      1.37 o 
   4  -2  10        0.99        0.07      1.48 o 
   5  -2  10        2.86        4.44      2.22 o 
  -6  -1  10       10.02        2.06      2.28 o 
  -5  -1  10        3.38        3.47      1.39 o 
  -4  -1  10       65.41       59.06      7.48 o 
  -3  -1  10        2.11        2.47      1.07 o 
  -2  -1  10      119.70      101.32      7.15 o 
  -1  -1  10       16.03       13.82      2.76 o 
   0  -1  10       76.53       72.16      6.01 o 
   1  -1  10       63.07       54.05      4.28 o 
   2  -1  10        1.26        1.78      1.53 o 
   3  -1  10       45.05       42.40      5.58 o 
   4  -1  10       10.14        8.77      2.49 o 
  -6   0  10       43.57       46.17      7.10 o 
  -5   0  10       14.68       19.63      2.38 o 
  -4   0  10       37.92       40.21      2.86 o 
  -3   0  10       39.90       45.94      3.15 o 
  -2   0  10        2.03        6.57      4.33 o 
  -1   0  10       30.74       37.22      3.02 o 
   0   0  10       10.94       13.40      2.11 o 
   1   0  10       13.46       14.81      2.22 o 
   2   0  10       18.27       21.54      5.04 o 
   3   0  10        3.22        4.93      1.99 o 
   4   0  10       13.23       14.38      3.36 o 
  -6   1  10       22.92       15.71      2.99 o 
  -5   1  10        6.31        9.82      5.58 o 
  -4   1  10       44.44       46.32      4.13 o 
  -3   1  10       32.82       32.06      2.20 o 
  -2   1  10       57.92       57.39      4.29 o 
  -1   1  10       65.74       65.48      4.51 o 
   0   1  10        7.44        9.44      1.85 o 
   1   1  10       71.90       75.89      6.07 o 
   2   1  10        4.69        3.56      1.72 o 
   3   1  10       23.51       23.61      4.82 o 
   4   1  10       21.09       22.94      3.60 o 
  -6   2  10       47.01       41.72      4.32 o 
  -5   2  10       40.88       42.69      3.72 o 
  -4   2  10       11.14       13.42      2.65 o 
  -3   2  10       90.83       77.34      3.65 o 
  -2   2  10       20.26       25.18      2.88 o 
  -1   2  10       62.88       62.46      4.55 o 
   0   2  10       84.06       87.80     10.40 o 
   1   2  10        4.68        5.40      1.88 o 
   2   2  10       66.38       69.46     10.78 o 
   3   2  10        0.65        2.10      1.68 o 
  -6   3  10        0.28       -0.19      1.16 o 
  -5   3  10        2.45        9.50      3.14 o 
  -4   3  10        0.13        0.17      1.46 o 
  -3   3  10        1.12        1.08      2.06 o 
  -2   3  10        0.28        2.24      1.20 o 
  -1   3  10        5.15        3.62      1.68 o 
   0   3  10        0.51        2.16      2.33 o 
   1   3  10        3.46       -0.73      1.46 o 
   2   3  10        7.12       10.09      3.36 o 
  -6   4  10        0.51       -0.18      1.54 o 
  -5   4  10       17.57       21.78      3.53 o 
  -4   4  10       20.53       25.68      3.49 o 
  -3   4  10       25.30       24.92      4.77 o 
  -2   4  10      109.26      110.95     11.27 o 
  -1   4  10        0.15        0.33      2.17 o 
   0   4  10      126.33      137.55      8.89 o 
   1   4  10       11.08       10.73      2.49 o 
   2   4  10       31.04       31.32      7.21 o 
  -5   5  10        9.03       16.14      4.66 o 
  -4   5  10       26.73       27.85      5.53 o 
  -3   5  10       25.12        4.44      1.95 o 
  -2   5  10        1.01       -2.60      2.60 o 
  -1   5  10       14.15       11.70      3.79 o 
   0   5  10       10.93       13.11      2.80 o 
  -4   6  10       30.80       38.36      8.23 o 
  -3   6  10        0.64        4.88      3.14 o 
  -2   6  10       46.40       45.94      7.37 o 
  -1   6  10       27.34       35.00      6.18 o 
   0  -8  11        2.70        2.82      2.60 o 
   1  -8  11        2.25        0.89      1.45 o 
  -2  -7  11        0.03       -2.93      3.36 o 
  -1  -7  11        1.91        1.08      2.38 o 
   0  -7  11        0.01       -1.85      2.44 o 
   1  -7  11        0.56        6.75      6.83 o 
   2  -7  11        0.01        0.70      1.57 o 
   3  -7  11        0.39        0.39      1.54 o 
  -3  -6  11        2.87       -0.11      2.06 o 
  -2  -6  11        2.09        0.65      2.17 o 
  -1  -6  11       22.22       26.52      5.36 o 
   0  -6  11        0.25        3.90      2.93 o 
   1  -6  11       34.53       41.35      4.26 o 
   2  -6  11        1.90        0.46      1.30 o 
   3  -6  11       12.57       15.96      2.76 o 
  -4  -5  11        0.00       -0.65      2.38 o 
  -3  -5  11        0.00        0.54      2.60 o 
  -2  -5  11        1.29        2.33      1.43 o 
  -1  -5  11        0.00       -0.63      1.17 o 
   0  -5  11        4.75        8.91      4.28 o 
   1  -5  11        0.92        3.00      2.71 o 
   2  -5  11        5.22        6.37      3.63 o 
   3  -5  11        3.25        0.51      1.42 o 
   4  -5  11        0.15        2.87      1.92 o 
  -4  -4  11        0.77        1.52      2.93 o 
  -3  -4  11        0.37        1.72      1.38 o 
  -2  -4  11        0.70        1.21      1.42 o 
  -1  -4  11       10.76       10.20      2.38 o 
   0  -4  11        3.32        2.25      1.37 o 
   1  -4  11       11.45       16.17      4.17 o 
   2  -4  11        7.46        5.08      2.38 o 
   3  -4  11        1.84        5.74      2.07 o 
   4  -4  11        3.46        4.77      2.11 o 
  -5  -3  11        7.87        6.28      3.25 o 
  -4  -3  11       22.53       24.69      3.76 o 
  -3  -3  11        1.21        0.35      1.26 o 
  -2  -3  11       39.00       37.39      7.26 o 
  -1  -3  11        2.36        2.22      1.38 o 
   0  -3  11       18.25       14.91      2.28 o 
   1  -3  11        7.59       14.92      2.64 o 
   2  -3  11        2.86        5.82      2.08 o 
   3  -3  11        4.00       12.19      5.58 o 
   4  -3  11        0.01        0.54      1.57 o 
  -5  -2  11        4.50        1.52      2.28 o 
  -4  -2  11        0.01        0.37      1.95 o 
  -3  -2  11       17.22       19.44      2.76 o 
  -2  -2  11        9.14        9.82      2.11 o 
  -1  -2  11       22.80       26.04      2.81 o 
   0  -2  11       43.79       40.61      3.63 o 
   1  -2  11        5.77        9.41      2.11 o 
   2  -2  11       41.84       44.51      4.21 o 
   3  -2  11        1.19        0.32      1.48 o 
   4  -2  11       13.61       17.46      3.69 o 
  -4  -1  11       30.66       38.79      4.71 o 
  -3  -1  11        3.34        2.44      1.45 o 
  -2  -1  11       38.67       41.45      4.18 o 
  -1  -1  11       33.63       35.15      3.60 o 
   0  -1  11       12.22       21.89      2.92 o 
   1  -1  11       34.69       31.95      3.38 o 
   2  -1  11        0.25        8.10      7.53 o 
   3  -1  11        9.34       12.87      3.06 o 
  -5   0  11        0.10        0.11      1.84 o 
  -4   0  11        4.00        5.15      1.92 o 
  -3   0  11        0.03        0.92      2.55 o 
  -2   0  11       18.83       16.81      2.48 o 
  -1   0  11        0.20        0.11      1.15 o 
   0   0  11       31.76       33.07      3.33 o 
   1   0  11        5.59        4.30      1.72 o 
   2   0  11       21.96       24.99      3.33 o 
   3   0  11        9.93        5.00      2.45 o 
  -5   1  11        2.48        0.43      1.95 o 
  -4   1  11       66.94       70.00      9.54 o 
  -3   1  11       14.89       17.22      2.30 o 
  -2   1  11       51.38       51.68      4.05 o 
  -1   1  11       55.87       55.23      6.61 o 
   0   1  11        0.83        0.65      1.25 o 
   1   1  11       30.55       36.38      3.93 o 
   2   1  11       11.09       13.37      4.06 o 
  -5   2  11        6.81        9.32      4.33 o 
  -4   2  11        5.95        9.54      3.47 o 
  -3   2  11        0.03        3.36      3.14 o 
  -2   2  11        1.80        2.17      1.43 o 
  -1   2  11        2.30        0.46      1.30 o 
   0   2  11        2.56        1.28      2.28 o 
   1   2  11        0.58        0.11      1.30 o 
   2   2  11        2.26        2.31      2.00 o 
  -5   3  11       17.71       13.33      4.33 o 
  -4   3  11       23.41       26.33      5.31 o 
  -3   3  11       50.74       58.84      7.58 o 
  -2   3  11        0.83        3.79      2.60 o 
  -1   3  11       28.87       34.39      3.85 o 
   0   3  11       31.10       34.50      3.89 o 
   1   3  11        0.02       -0.61      1.59 o 
  -4   4  11       25.35       20.70      4.98 o 
  -3   4  11        4.88        5.96      3.25 o 
  -2   4  11        7.62        6.18      3.36 o 
  -1   4  11       15.44       11.81      3.90 o 
   0   4  11        0.02       -0.76      2.82 o 
  -1  -6  12        0.06       -2.60      2.60 o 
   0  -6  12        0.30        1.73      3.68 o 
   1  -6  12        0.05        2.04      1.82 o 
  -2  -5  12        2.47        0.11      1.95 o 
  -1  -5  12        0.89       15.69      7.64 o 
   0  -5  12        0.07        0.72      2.49 o 
   1  -5  12       10.57       19.55      3.41 o 
   2  -5  12        2.34        2.29      3.03 o 
  -3  -4  12        2.23        2.17      2.60 o 
  -2  -4  12        1.77        2.10      1.72 o 
  -1  -4  12        0.07       -0.59      1.34 o 
   0  -4  12        0.89        2.97      1.83 o 
   1  -4  12        0.59       -1.53      1.53 o 
   2  -4  12        0.04        1.28      1.80 o 
  -3  -3  12        0.94        1.12      1.45 o 
  -2  -3  12        0.01        0.84      3.36 o 
  -1  -3  12        0.96        2.98      1.74 o 
   0  -3  12        4.69        5.51      3.52 o 
   1  -3  12        0.03       -0.22      1.25 o 
   2  -3  12       10.57       10.78      3.22 o 
  -4  -2  12        0.56       -0.22      1.38 o 
  -3  -2  12       11.08       11.90      2.60 o 
  -2  -2  12        2.55        0.56      1.26 o 
  -1  -2  12        2.32        2.69      1.70 o 
   0  -2  12       12.81       14.75      2.70 o 
   1  -2  12        3.15        0.85      1.61 o 
   2  -2  12        7.16       11.83      2.64 o 
  -4  -1  12        0.10        1.41      2.28 o 
  -3  -1  12        2.92        2.19      2.71 o 
  -2  -1  12        2.20        3.69      3.58 o 
  -1  -1  12        2.10        5.11      1.82 o 
   0  -1  12        0.80        0.36      1.46 o 
   1  -1  12        0.49       -0.08      1.37 o 
   2  -1  12        0.63       -0.09      2.44 o 
  -4   0  12        5.78        4.12      2.93 o 
  -3   0  12        1.26        9.40      5.47 o 
  -2   0  12       20.01       18.42      2.87 o 
  -1   0  12       13.24       15.45      2.80 o 
   0   0  12        5.27        3.75      2.02 o 
   1   0  12       40.89       38.41      4.25 o 
  -4   1  12        4.69        5.20      3.03 o 
  -3   1  12       12.71       17.12      4.44 o 
  -2   1  12       10.76        8.91      5.20 o 
  -1   1  12        7.66        7.61      2.34 o 
   0   1  12        6.35        9.87      5.31 o 
   1   1  12        4.36        3.75      2.06 o 
  -3   2  12       10.75        4.33      3.14 o 
  -2   2  12        0.07       -1.30      2.49 o 
  -1   2  12       21.34       15.08      3.06 o 
                                                 
